# Supplementary material for: Metabolic constraints for a novel symbiosis
Source: R Soc Open Sci. 2016 Mar 23;3(3):150708. doi: 10.1098/rsos.150708 (PMC4821275; doi:10.1098/rsos.150708)
Supplement: File 2: Output file for symbiotic state (exchanging pyruvate for guanine as an example) [file rsos150708supp2.xls]

## Sheet: Compounds
B1_[cyt]	Protein component of biomass
B2_[cyt]	DNA component of biomass
B3_[cyt]	RNA component of biomass
B4_[cyt]	Cell wall component of biomass
B5_[cyt]	Lipid component of biomass
B6_[cyt]	Soluble pool component of biomass
B7_[cyt]	inorganic Ion component of biomass
B8_[cyt]	Pigment component of biomass
C00001_[cax]	H2O
C00001_[cyt]	H2O
C00001_[ext]	H2O
C00001_[pps]	H2O
C00001_[tll]	H2O
C00002_[cyt]	ATP
C00003_[cyt]	NAD+
C00004_[cyt]	NADH
C00005_[cyt]	NADPH
C00006_[cyt]	NADP+
C00007_[cax]	Oxygen
C00007_[cyt]	Oxygen
C00007_[ext]	Oxygen
C00007_[pps]	Oxygen
C00007_[tll]	Oxygen
C00008_[cyt]	ADP
C00009_[cyt]	Orthophosphate
C00009_[ext]	Orthophosphate
C00010_[cyt]	CoA
C00011_[cax]	CO2
C00011_[cyt]	CO2
C00011_[ext]	CO2
C00011_[pps]	CO2
C00011_[tll]	CO2
C00013_[cyt]	Diphosphate
C00014_[cyt]	NH3
C00015_[cyt]	UDP
C00016_[cyt]	FAD
C00018_[cyt]	Pyridoxal phosphate
C00019_[cyt]	S-Adenosyl-L-methionine
C00020_[cyt]	AMP
C00021_[cyt]	S-Adenosyl-L-homocysteine
C00022_[cyt]	Pyruvate
C00024_[cyt]	Acetyl-CoA
C00025_[cyt]	L-Glutamate
C00025_[ext]	L-Glutamate
C00026_[cyt]	2-Oxoglutarate
C00027_[cyt]	H2O2
C00029_[cyt]	UDP-glucose
C00031_[cyt]	D-Glucose
C00031_[ext]	D-Glucose
C00032_[cyt]	Heme
C00033_[cyt]	Acetate
C00034_[cyt]	Manganese
C00034_[ext]	Manganese
C00035_[cyt]	GDP
C00036_[cyt]	Oxaloacetate
C00037_[cyt]	Glycine
C00038_[cyt]	Zinc
C00038_[ext]	Zinc
C00041_[cyt]	L-Alanine
C00042_[cyt]	Succinate
C00043_[cyt]	UDP-N-acetyl-D-glucosamine
C00044_[cyt]	GTP
C00047_[cyt]	L-Lysine
C00048_[cyt]	Glyoxylate
C00049_[cyt]	L-Aspartate
C00051_[cyt]	Glutathione
C00052_[cyt]	UDP-D-galactose
C00053_[cyt]	3'-Phosphoadenylyl sulfate
C00054_[cyt]	Adenosine 3',5'-bisphosphate
C00055_[cyt]	CMP
C00058_[cyt]	Formate
C00059_[cyt]	Sulfate
C00059_[ext]	Sulfate
C00061_[cyt]	FMN
C00062_[cyt]	L-Arginine
C00062_[ext]	L-Arginine
C00063_[cyt]	CTP
C00064_[cyt]	L-Glutamine
C00064_[ext]	L-Glutamine
C00065_[cyt]	L-Serine
C00068_[cyt]	Thiamin diphosphate
C00070_[cyt]	Copper
C00070_[ext]	Copper
C00073_[cyt]	L-Methionine
C00074_[cyt]	Phosphoenolpyruvate
C00075_[cyt]	UTP
C00076_[cyt]	Calcium
C00076_[ext]	Calcium
C00077_[cyt]	L-Ornithine
C00078_[cyt]	L-Tryptophan
C00079_[cyt]	L-Phenylalanine
C00080_[cax]	H+
C00080_[cyt]	H+
C00080_[ext]	H+			l
C00080_[pps]	H+
C00080_[tll]	H+
C00082_[cyt]	L-Tyrosine
C00083_[cyt]	Malonyl-CoA
C00084_[cyt]	Acetaldehyde
C00085_[cyt]	D-Fructose 6-phosphate
C00086_[cyt]	Urea
C00086_[ext]	Urea
C00088_[cyt]	Nitrite
C00089_[cyt]	Sucrose
C00091_[cyt]	Succinyl-CoA
C00092_[cyt]	D-Glucose 6-phosphate
C00093_[cyt]	sn-Glycerol 3-phosphate
C00094_[cyt]	Sulfite
C00095_[cyt]	D-Fructose
C00096_[cyt]	GDP-mannose
C00097_[cyt]	L-Cysteine
C00099_[cyt]	beta-Alanine
C00101_[cyt]	Tetrahydrofolate
C00103_[cyt]	D-Glucose 1-phosphate
C00105_[cyt]	UMP
C00108_[cyt]	Anthranilate
C00109_[cyt]	2-Oxobutanoate
C00111_[cyt]	Glycerone phosphate
C00112_[cyt]	CDP
C00116_[cyt]	Glycerol
C00117_[cyt]	D-Ribose 5-phosphate
C00118_[cyt]	D-Glyceraldehyde 3-phosphate
C00119_[cyt]	5-Phospho-alpha-D-ribose 1-diphosphate
C00122_[cyt]	Fumarate
C00123_[cyt]	L-Leucine
C00127_[cyt]	Glutathione disulfide
C00129_[cyt]	Isopentenyl diphosphate
C00130_[cyt]	IMP
C00131_[cyt]	dATP
C00133_[cyt]	D-Alanine
C00134_[cyt]	Putrescine
C00134_[ext]	Putrescine
C00135_[cyt]	L-Histidine
C00135_[ext]	L-Histidine
C00137_[cyt]	myo-Inositol
C00138_[cyt]	Reduced ferredoxin
C00139_[cyt]	Oxidized ferredoxin
C00141_[cyt]	3-Methyl-2-oxobutanoic acid
C00143_[cyt]	5,10-Methylenetetrahydrofolate
C00144_[cyt]	GMP
C00147_[cyt]	Adenine
C00148_[cyt]	L-Proline
C00149_[cyt]	(S)-Malate
C00152_[cyt]	L-Asparagine
C00155_[cyt]	L-Homocysteine
C00156_[cyt]	4-Hydroxybenzoate
C00158_[cyt]	Citrate
C00160_[cyt]	Glycolate
C00166_[cyt]	Phenylpyruvate
C00168_[cyt]	Hydroxypyruvate
C00169_[cyt]	Carbamoyl phosphate
C00170_[cyt]	5'-Methylthioadenosine
C00175_[cyt]	Cobalt ion
C00175_[ext]	Cobalt ion
C00179_[cyt]	Agmatine
C00182_[cyt]	Glycogen
C00182N_[cyt]	Glycogen granule
C00183_[cyt]	L-Valine
C00188_[cyt]	L-Threonine
C00194_[cyt]	Cobamide coenzyme
C00197_[cax]	3-Phospho-D-glycerate
C00197_[cyt]	3-Phospho-D-glycerate
C00199_[cyt]	D-Ribulose 5-phosphate
C00206_[cyt]	dADP
C00209_[cyt]	Oxalate
C00212_[cyt]	Adenosine
C00217_[cyt]	D-Glutamate
C00224_[cyt]	Adenylyl sulfate
C00227_[cyt]	Acetyl phosphate
C00229_[cyt]	Acyl-carrier protein
C00231_[cyt]	D-Xylulose 5-phosphate
C00232_[cyt]	Succinate semialdehyde
C00233_[cyt]	4-Methyl-2-oxopentanoate
C00234_[cyt]	10-Formyltetrahydrofolate
C00235_[cyt]	Dimethylallyl diphosphate
C00236_[cyt]	3-Phospho-D-glyceroyl phosphate
C00237_[cyt]	CO
C00237_[ext]	CO
C00238_[cyt]	Potassium
C00238_[ext]	Potassium
C00244_[cyt]	Nitrate
C00244_[ext]	Nitrate
C00251_[cyt]	Chorismate
C00253_[cyt]	Nicotinate
C00254_[cyt]	Prephenate
C00255_[cyt]	Riboflavin
C00256_[cyt]	(R)-Lactate
C00258_[cyt]	D-Glycerate
C00263_[cyt]	L-Homoserine
C00266_[cyt]	Glycolaldehyde
C00269_PG_[cyt]	CDP-diacylglycerol
C00275_[cyt]	D-Mannose 6-phosphate
C00279_[cyt]	D-Erythrose 4-phosphate
C00283_[cyt]	Hydrogen sulfide
C00286_[cyt]	dGTP
C00288_[cax]	HCO3-
C00288_[cyt]	HCO3-
C00288_[ext]	HCO3-
C00291_[cyt]	Nickel
C00291_[ext]	Nickel
C00295_[cyt]	Orotate
C00305_[cyt]	Magnesium
C00305_[ext]	Magnesium
C00311_[cyt]	Isocitrate
C00315_[cyt]	Spermidine
C00315_[ext]	Spermidine
C00327_[cyt]	L-Citrulline
C00332_[cyt]	Acetoacetyl-CoA
C00334_[cyt]	4-Aminobutanoate
C00337_[cyt]	(S)-Dihydroorotate
C00341_[cyt]	Geranyl diphosphate
C00342_[cyt]	Thioredoxin
C00343_[cyt]	Thioredoxin disulfide
C00344_PG_[cyt]	Phosphatidylglycerol
C00345_[cyt]	6-Phospho-D-gluconate
C00352_[cyt]	D-Glucosamine 6-phosphate
C00353_[cyt]	Geranylgeranyl diphosphate
C00354_[cyt]	D-Fructose 1,6-bisphosphate
C00360_[cyt]	dAMP
C00361_[cyt]	dGDP
C00363_[cyt]	dTDP
C00364_[cyt]	dTMP
C00365_[cyt]	dUMP
C00407_[cyt]	L-Isoleucine
C00415_[cyt]	Dihydrofolate
C00416_DGDG_[cyt]	Phosphatidate_DGDG
C00416_MGDG_[cyt]	Phosphatidate_MGDG
C00416_PG_[cyt]	Phosphatidate_PG
C00416_SQDG_[cyt]	Phosphatidate_SQDG
C00417_[cyt]	cis-Aconitate
C00430_[cyt]	5-Aminolevulinate
C00437_[cyt]	N-Acetylornithine
C00438_[cyt]	N-Carbamoyl-L-aspartate
C00440_[cyt]	5-Methyltetrahydrofolate
C00441_[cyt]	L-Aspartate 4-semialdehyde
C00445_[cyt]	5,10-Methenyltetrahydrofolate
C00447_[cyt]	Sedoheptulose 1,7-bisphosphate
C00448_[cyt]	trans,trans-Farnesyl diphosphate
C00458_[cyt]	dCTP
C00459_[cyt]	dTTP
C00460_[cyt]	dUTP
C00463_[cyt]	Indole
C00469_[cyt]	Ethanol
C00493_[cyt]	Shikimate
C00498_[cyt]	ADP-glucose
C00501_[cyt]	CDP-glucose
C00522_[cyt]	(R)-Pantoate
C00536_[cyt]	Triphosphate
C00544_[cyt]	Homogentisate
C00546_[cyt]	Methylglyoxal
C00559_[cyt]	Deoxyadenosine
C00568_[cyt]	4-Aminobenzoate
C00577_[cyt]	D-Glyceraldehyde
C00624_[cyt]	N-Acetyl-L-glutamate
C00627_[cyt]	Pyridoxine phosphate
C00631_[cyt]	2-Phospho-D-glycerate
C00636_[cyt]	D-Mannose 1-phosphate
C00641_DGDG_[cyt]	1,2-Diacyl-sn-glycerol_DGDG
C00641_MGDG_[cyt]	1,2-Diacyl-sn-glycerol_MGDG
C00641_SQDG_[cyt]	1,2-Diacyl-sn-glycerol_SQDG
C00655_[cyt]	Xanthosine 5'-phosphate
C00666_[cyt]	LL-2,6-Diaminoheptanedioate
C00669_[cyt]	gamma-L-Glutamyl-L-cysteine
C00671_[cyt]	(S)-3-Methyl-2-oxopentanoic acid
C00680_[cyt]	meso-2,6-Diaminoheptanedioate
C00688_[cyt]	dTDP-4-dehydro-6-deoxy-L-mannose
C00692_[cyt]	UDP-N-acetylmuramoyl-L-alanyl-D-glutamate
C00704_[cyt]	O2-
C00705_[cyt]	dCDP
C00718_[cyt]	Amylose
C00750_[cyt]	Spermine
C00842_[cyt]	dTDP-glucose
C00856_[cyt]	DNA cytosine
C00857_[cyt]	Deamino-NAD+
C00860_[cyt]	L-Histidinol
C00864_[cyt]	Pantothenate
C00882_[cyt]	Dephospho-CoA
C00885_[cyt]	Isochorismate
C00900_[cyt]	2-Acetolactate
C00921_[cyt]	Dihydropteroate
C00931_[cyt]	Porphobilinogen
C00944_[cyt]	3-Dehydroquinate
C00966_[cyt]	2-Dehydropantoate
C00979_[cyt]	O-Acetyl-L-serine
C00988_[cax]	2-Phosphoglycolate
C00988_[cyt]	2-Phosphoglycolate
C00993_[cyt]	D-Alanyl-D-alanine
C00995_[cyt]	Ferricytochrome b1
C00998_[cyt]	Ferrocytochrome b1
C01005_[cyt]	O-Phospho-L-serine
C01024_[cyt]	Hydroxymethylbilane
C01035_[cyt]	4-Guanidinobutanoate
C01050_[cyt]	UDP-N-acetylmuramate
C01051_[cyt]	Uroporphyrinogen III
C01077_[cyt]	O-Acetyl-L-homoserine
C01079_[cyt]	Protoporphyrinogen IX
C01081_[cyt]	Thiamin monophosphate
C01100_[cyt]	L-Histidinol phosphate
C01102_[cyt]	O-Phospho-L-homoserine
C01103_[cyt]	Orotidine 5'-phosphate
C01134_[cyt]	Pantetheine 4'-phosphate
C01137_[cyt]	S-Adenosylmethioninamine
C01146_[cyt]	2-Hydroxy-3-oxopropanoate
C01157_[cyt]	trans-4-Hydroxy-L-proline
C01165_[cyt]	L-Glutamate 5-semialdehyde
C01179_[cyt]	3-(4-Hydroxyphenyl)pyruvate
C01182_[cax]	D-Ribulose 1,5-bisphosphate
C01182_[cyt]	D-Ribulose 1,5-bisphosphate
C01185_[cyt]	Nicotinate D-ribonucleotide
C01203_[cyt]	Oleoyl-[acyl-carrier protein]
C01209_[cyt]	Malonyl-[acyl-carrier protein]
C01212_[cyt]	UDP-N-acetylmuramoyl-L-alanine
C01236_[cyt]	D-Glucono-1,5-lactone 6-phosphate	317
C01250_[cyt]	N-Acetyl-L-glutamate 5-semialdehyde
C01267_[cyt]	3-(Imidazol-4-yl)-2-oxopropyl phosphate
C01268_[cyt]	5-Amino-6-(5'-phosphoribosylamino)uracil
C01269_[cyt]	5-O-(1-Carboxyvinyl)-3-phosphoshikimate
C01300_[cyt]	2-Amino-4-hydroxy-6-hydroxymethyl-7,8-dihydropteridine
C01302_[cyt]	1-(2-Carboxyphenylamino)-1-deoxy-D-ribulose 5-phosphate
C01304_[cyt]	2,5-Diamino-6-(5'-phosphoribosylamino)-4-pyrimidineone
C01330_[cyt]	Sodium
C01330_[ext]	Sodium
C01342_[cyt]	NH4+
C01342_[ext]	NH4+
C01346_[cyt]	dUDP
C01353_[cax]	Carbonic acid
C01419_[cyt]	Cys-Gly
C01468_[cyt]	4-Cresol
C01468_[ext]	4-Cresol
C01641_[cyt]	tRNA(Glu)
C01672_[cyt]	Cadaverine
C01847_[cyt]	Reduced FMN
C01929_[cyt]	L-Histidinal
C02059_[cyt]	Phylloquinone
C02094_[cyt]	beta-Carotene
C02097_[cyt]	dTDP-galactose
C02139_[cyt]	Chlorophyllide
C02191_[cyt]	Protoporphyrin
C02226_[cyt]	2-Methylmaleate
C02463_[cyt]	Precorrin 2
C02477_[cyt]	alpha-Tocopherol
C02483_[cyt]	gamma-Tocopherol
C02504_[cyt]	(2S)-2-Isopropylmalate
C02591_[cyt]	Sucrose 6-phosphate
C02612_[cyt]	(R)-2-Methylmalate
C02631_[cyt]	2-Isopropylmaleate
C02637_[cyt]	3-Dehydroshikimate
C02730_[cyt]	2-Succinylbenzoate
C02739_[cyt]	1-(5-Phospho-D-ribosyl)-ATP
C02741_[cyt]	Phosphoribosyl-AMP
C02880_[cyt]	Protochlorophyllide
C02967_[cyt]	DNA 5-methylcytosine
C02987_[cyt]	L-Glutamyl-tRNA(Glu)
C03025_[pps]	Reduced plastocyanin
C03025_[tll]	Reduced plastocyanin
C03082_[cyt]	4-Phospho-L-aspartate
C03090_[cyt]	5-Phosphoribosylamine
C03114_[cyt]	Dimethylbenzimidazole
C03160_[cyt]	2-Succinylbenzoyl-CoA
C03162_[pps]	Oxidized plastocyanin
C03162_[tll]	Oxidized plastocyanin
C03175_[cyt]	Shikimate 3-phosphate
C03232_[cyt]	3-Phosphonooxypyruvate
C03263_[cyt]	Coproporphyrinogen III
C03287_[cyt]	L-Glutamyl 5-phosphate
C03319_[cyt]	dTDP-6-deoxy-L-mannose
C03340_[cyt]	L-2,3-Dihydrodipicolinate
C03373_[cyt]	Aminoimidazole ribotide
C03393_[cyt]	4-Phospho-D-erythronate
C03406_[cyt]	N-(L-Arginino)succinate
C03427_[cyt]	Prephytoene diphosphate
C03451_[cyt]	(R)-S-Lactoylglutathione
C03492_[cyt]	D-4'-Phosphopantothenate
C03506_[cyt]	Indoleglycerol phosphate
C03516_[cyt]	Magnesium protoporphyrin
C03561_[cyt]	(R)-3-Hydroxybutanoyl-CoA
C03657_[cyt]	1,4-Dihydroxy-2-naphthoate
C03692_DGDG_[cyt]	1,2-Diacyl-3-beta-D-galactosyl-sn-glycerol_DGDG
C03692_MGDG_[cyt]	1,2-Diacyl-3-beta-D-galactosyl-sn-glycerol_MGDG
C03722_[cyt]	Pyridine-2,3-dicarboxylate
C03741_[cyt]	(S)-4-Amino-5-oxopentanoate
C03771_[cyt]	5-Guanidino-2-oxopentanoate
C03794_[cyt]	N6-(1,2-Dicarboxyethyl)-AMP
C03838_[cyt]	5'-Phosphoribosylglycinamide
C03885_[cyt]	3-Nonaprenyl-4-hydroxybenzoate
C03892_PG_[cyt]	Phosphatidylglycerophosphate
C03912_[cyt]	(S)-1-Pyrroline-5-carboxylate
C03939_[cyt]	Acetyl-[acyl-carrier protein]
C03972_[cyt]	2,3,4,5-Tetrahydrodipicolinate
C04006_[cyt]	1D-myo-Inositol 3-phosphate
C04039_[cyt]	2,3-Dihydroxy-3-methylbutanoate
C04046_DGDG_[cyt]	3-D-Glucosyl-1,2-diacylglycerol_DGDG
C04046_MGDG_[cyt]	3-D-Glucosyl-1,2-diacylglycerol_MGDG
C04088_[cyt]	Octadecanoyl-[acyl-carrier protein]
C04122_[cyt]	D-1-Aminopropan-2-ol O-phosphate
C04133_[cyt]	N-Acetyl-L-glutamate 5-phosphate
C04145_[cyt]	all-trans-Nonaprenyl diphosphate
C04188_[cyt]	S-Methyl-5-thio-D-ribose 1-phosphate
C04236_[cyt]	(2S)-2-Isopropyl-3-oxosuccinate
C04246_[cyt]	But-2-enoyl-[acyl-carrier protein]
C04281_[cyt]	L-1-Pyrroline-3-hydroxy-5-carboxylate
C04302_[cyt]	N-(5-Phospho-D-ribosyl)anthranilate
C04327_[cyt]	4-Methyl-5-(2-phosphoethyl)-thiazole
C04332_[cyt]	6,7-Dimethyl-8-(1-D-ribityl)lumazine
C04352_[cyt]	(R)-4'-Phosphopantothenoyl-L-cysteine
C04376_[cyt]	5'-Phosphoribosyl-N-formylglycinamide
C04411_[cyt]	(2R,3S)-3-Isopropylmalate
C04454_[cyt]	5-Amino-6-(5'-phosphoribitylamino)uracil
C04501_[cyt]	N-Acetyl-alpha-D-glucosamine 1-phosphate
C04536_[cyt]	Magnesium protoporphyrin monomethyl ester
C04556_[cyt]	4-Amino-2-methyl-5-phosphomethylpyrimidine
C04574_[cyt]	di-trans,poly-cis-Undecaprenyl diphosphate
C04582_[cyt]	S-Methyl-5-thio-D-ribulose 1-phosphate
C04582_[ext]	S-Methyl-5-thio-D-ribulose 1-phosphate
C04618_[cyt]	(3R)-3-Hydroxybutanoyl-[acyl-carrier protein]
C04619_[cyt]	(3R)-3-Hydroxydecanoyl-[acyl-carrier protein]
C04620_[cyt]	(3R)-3-Hydroxyoctanoyl-[acyl-carrier protein]
C04631_[cyt]	UDP-N-acetyl-3-(1-carboxyvinyl)-D-glucosamine
C04633_[cyt]	(3R)-3-Hydroxypalmitoyl-[acyl-carrier protein]
C04640_[cyt]	2-(Formamido)-N1-(5'-phosphoribosyl)acetamidine
C04652_[cyt]	UDP-2,3-bis(3-hydroxytetradecanoyl)glucosamine
C04666_[cyt]	D-erythro-1-(Imidazol-4-yl)glycerol 3-phosphate
C04677_[cyt]	1-(5'-Phosphoribosyl)-5-amino-4-imidazolecarboxamide
C04688_[cyt]	(3R)-3-Hydroxytetradecanoyl-[acyl-carrier protein]
C04691_[cyt]	2-Dehydro-3-deoxy-D-arabino-heptonate 7-phosphate
C04732_[cyt]	5-Amino-6-(1-D-ribitylamino)uracil
C04734_[cyt]	1-(5'-Phosphoribosyl)-5-formamido-4-imidazolecarboxamide
C04738_[cyt]	UDP-3-O-(3-hydroxytetradecanoyl)-N-acetylglucosamine
C04751_[cyt]	1-(5-Phospho-D-ribosyl)-5-amino-4-imidazolecarboxylate
C04752_[cyt]	2-Methyl-4-amino-5-hydroxymethylpyrimidine diphosphate
C04778_[cyt]	N1-(5-Phospho-alpha-D-ribosyl)-5,6-dimethylbenzimidazole
C04807_[cyt]	2-Amino-7,8-dihydro-4-hydroxy-6-(diphosphooxymethyl)pteridine
C04823_[cyt]	1-(5'-Phosphoribosyl)-5-amino-4-(N-succinocarboxamide)-imidazole
C04824_[cyt]	2,3-Bis(3-hydroxytetradecanoyl)-beta-D-glucosaminyl 1-phosphate
C04874_[cyt]	2-Amino-4-hydroxy-6-(D-erythro-1,2,3-trihydroxypropyl)-7,8-
C04877_[cyt]	UDP-N-acetylmuramoyl-L-alanyl-D-gamma-glutamyl-meso-2,6-diaminopimelate
C04882_[cyt]	UDP-N-acetylmuramoyl-L-alanyl-D-glutamyl-6-carboxy-L-lysyl-D-alanyl-D-alanine
C04895_[cyt]	2-Amino-4-hydroxy-6-(erythro-1,2,3-trihydroxypropyl)dihydropteridinetriphosphate
C04896_[cyt]	5-(5-Phospho-D-ribosylaminoformimino)-1-(5-phosphoribosyl)-imidazole-4-carboxamide
C04916_[cyt]	N-(5'-Phospho-D-1'-ribulosylformimino)-5-amino-1-(5''-phospho-D-ribosyl)-4-imidazolecarboxamide
C04932_[cyt]	2,3,2',3'-Tetrakis(3-hydroxytetradecanoyl)-D-glucosaminyl-1,6-beta-
C05125_[cyt]	2-(alpha-Hydroxyethyl)thiamine diphosphate
C05198_[cyt]	5'-Deoxyadenosine
C05223_[cyt]	Dodecanoyl-[acyl-carrier protein]
C05306_[cyt]	Chlorophyll a
C05382_[cyt]	Sedoheptulose 7-phosphate
C05413_[cyt]	Phytoene
C05414_[cyt]	Phytofluene
C05427_[cyt]	Phytyl diphosphate
C05430_[cyt]	zeta-Carotene
C05431_[cyt]	Neurosporene
C05432_[cyt]	Lycopene
C05435_[cyt]	gamma-Carotene
C05744_[cyt]	Acetoacetyl-[acp]
C05745_[cyt]	Butyryl-[acp]
C05746_[cyt]	3-Oxohexanoyl-[acp]
C05747_[cyt]	(R)-3-Hydroxyhexanoyl-[acp]
C05748_[cyt]	trans-Hex-2-enoyl-[acp]
C05749_[cyt]	Hexanoyl-[acp]
C05750_[cyt]	3-Oxooctanoyl-[acp]
C05751_[cyt]	trans-Oct-2-enoyl-[acp]
C05752_[cyt]	Octanoyl-[acp]
C05753_[cyt]	3-Oxodecanoyl-[acp]
C05754_[cyt]	trans-Dec-2-enoyl-[acp]
C05755_[cyt]	Decanoyl-[acp]
C05756_[cyt]	3-Oxododecanoyl-[acp]
C05757_[cyt]	(R)-3-Hydroxydodecanoyl-[acp]
C05758_[cyt]	trans-Dodec-2-enoyl-[acp]
C05759_[cyt]	3-Oxotetradecanoyl-[acp]
C05760_[cyt]	trans-Tetradec-2-enoyl-[acp]
C05761_[cyt]	Tetradecanoyl-[acp]
C05762_[cyt]	3-Oxohexadecanoyl-[acp]
C05763_[cyt]	trans-Hexadec-2-enoyl-[acp]
C05764_[cyt]	(9Z)-Hexadecanoyl-[acp]
C05772_[cyt]	Precorrin 3A
C05775_[cyt]	alpha-Ribazole
C05817_[cyt]	(1R,6R)-6-Hydroxy-2-succinylcyclohexa-2,4-diene-1-carboxylate
C05840_[cyt]	Iminoaspartate
C05897_[cyt]	Undecaprenyl-diphospho-N-acetylmuramoyl-L-alanyl-D-glutamyl-meso-2,6-diaminopimeloyl-D-alanyl-D-alanine
C05898_[cyt]	Undecaprenyl-diphospho-N-acetylmuramoyl-(N-acetylglucosamine)-L-alanyl-D-glutamyl-meso-2,6-diaminopimeloyl-D-alanyl-D-alanine
C05925_[cyt]	Dihydroneopterin phosphate
C05946_[cyt]	D-4-Hydroxy-2-oxoglutarate
C05947_[cyt]	L-erythro-4-Hydroxyglutamate
C06006_[cyt]	(S)-2-Aceto-2-hydroxybutanoate
C06007_[cyt]	(R)-2,3-Dihydroxy-3-methylpentanoate
C06022_[cyt]	UDP-3-O-(3-hydroxytetradecanoyl)-D-glucosamine
C06032_[cyt]	D-erythro-3-Methylmalate
C06037_DGDG_[cyt]	Digalactosyl-diacylglycerol_DGDG
C06054_[cyt]	2-Oxo-3-hydroxy-4-phosphobutanoate
C06055_[cyt]	O-Phospho-4-hydroxy-L-threonine
C06098_[cyt]	Zeaxanthin
C06143_[cyt]	Poly-beta-hydroxybutyrate
C06156_[cyt]	alpha-D-Glucosamine 1-phosphate
C06232_[cyt]	Molybdate
C06232_[ext]	Molybdate
C06319_[cyt]	Precorrin 6Y
C06320_[cyt]	Precorrin 6X
C06399_[cyt]	Hydrogenobyrinate
C06406_[cyt]	Precorrin 3B
C06407_[cyt]	Precorrin 4
C06408_[cyt]	Precorrin 8X
C06416_[cyt]	Precorrin 5
C06503_[cyt]	Hydrogenobyrinate a,c diamide
C06504_[cyt]	Cob(II)yrinate a,c diamide
C06505_[cyt]	Cob(I)yrinate a,c diamide
C06506_[cyt]	Adenosyl cobyrinate a,c diamide
C06507_[cyt]	Adenosyl cobyrinate hexaamide
C06509_[cyt]	Adenosyl cobinamide phosphate
C06510_[cyt]	Adenosine-GDP-cobinamide
C06704_[cyt]	Iron chelate
C06704_[ext]	Iron chelate
C07335_[cyt]	2-Amino-3-oxo-4-phosphonooxybutyrate
C08591_[cyt]	beta-Cryptoxanthin
C08592_[cyt]	Echinenone
C10385_[cym]	Plastoquinone-9
C10385_[cyt]	Plastoquinone-9
C10385_[tlm]	Plastoquinone-9
C10385_B6_S_[cym]	Plastoquinone located at the stromal side of the Cytochrome-b6/f complex
C10385_B6_S_[tlm]	Plastoquinone located at the stromal side of the Cytochrome-b6/f complex
C10517_[cyt]	2-(beta-D-Glucosyl)-sn-glycerol 3-phosphate
C11355_[cyt]	4-Amino-4-deoxychorismate
C11434_[cyt]	2-C-Methyl-D-erythritol 4-phosphate
C11435_[cyt]	4-(Cytidine 5'-diphospho)-2-C-methyl-D-erythritol
C11436_[cyt]	2-Phospho-4-(cytidine 5'-diphospho)-2-C-methyl-D-erythritol
C11437_[cyt]	1-Deoxy-D-xylulose 5-phosphate
C11453_[cyt]	2-C-Methyl-D-erythritol 2,4-cyclodiphosphate
C11521_[cyt]	UDP-6-sulfoquinovose
C11546_[cyt]	2-(beta-D-Glucosyl)-sn-glycerol
C11638_[cyt]	3-Amino-2-oxopropyl phosphate
C11811_[cyt]	1-Hydroxy-2-methyl-2-butenyl 4-diphosphate
C11829_[cyt]	13(1)-Hydroxy-magnesium-protoporphyrin IX 13-monomethyl ester
C11830_[cyt]	13(1)-Oxo-magnesium-protoporphyrin IX 13-monomethyl ester
C11831_[cyt]	Divinylprotochlorophyllide
C11907_[cyt]	4,6-Dideoxy-4-oxo-dTDP-D-glucose
C12147_[cyt]	L-Threonine O-3-phosphate
C13309_[cyt]	2-Phytyl-1,4-naphthoquinone
C13508_SQDG_[cyt]	Sulfoquinovosyldiacylglycerol
C14151_[cyt]	delta-Tocopherol
C14152_[cyt]	beta-Tocopherol
C14463_[cyt]	(R)-3-Hydroxy-3-methyl-2-oxopentanoate
C14818_[cyt]	Fe2+
C14818_[ext]	Fe2+
C14819_[cyt]	Fe3+
C14819_[ext]	Fe3+
C15547_[cyt]	1,4-Dihydroxy-2-naphthoyl-CoA
C15556_[cyt]	3,4-Dihydroxy-2-butanone 4-phosphate
C15667_[cyt]	5-Carboxyamino-1-(5-phospho-D-ribosyl)imidazole
C15670_[cyt]	Heme A
C15672_[cyt]	Heme O
C15811_[cyt]	[Enzyme]-cysteine
C15812_[cyt]	[Enzyme]-S-sulfanylcysteine
C15882_[cyt]	2-Methyl-6-phytylquinol
C15883_[cyt]	2,3-Dimethyl-5-phytylquinol
C15966_[cyt]	3-Hydroxyechinenone
C16160_[cyt]	Linoleoyl-[acyl-carrier protein]
C16161_[cyt]	alpha-Linolenoyl-ACP
C16219_[cyt]	3-Oxostearoyl-[acp]
C16220_[cyt]	3-Hydroxyoctadecanoyl-[acp]
C16221_[cyt]	(2E)-Octadecenoyl-[acp]
C16519_[cyt]	2-Succinyl-5-enolpyruvyl-6-hydroxy-3-cyclohexene-1-carboxylate
C16520_[cyt]	Hexadecenoyl-[acyl-carrier protein]
C16695_[cym]	Plastoquinol-9
C16695_[tlm]	Plastoquinol-9
C17556_[cyt]	di-trans,poly-cis-Undecaprenyl phosphate
C17570_[cyt]	2-Methyl-6-solanyl-1,4-benzoquinol
E1_[ext]	Photon
E1_[tlm]	Photon
E1_P680_[tlm]	Photons with 680nm wavelength
E1_P700_[tlm]	Photons with 700nm wavelength
E10_[cyt]	Cyanophycin
E10N_[cyt]	Cyanophycin polymer
E11_[cyt]	Peptidoglycan
E17_[cyt]	gamma-Linolenoyl-ACP
E19_[cyt]	5-Deoxy-D-ribose
E19_[ext]	5-Deoxy-D-ribose
E36_[cyt]	Stearidonoyl-[acp]
HB2p_B6_[cym]	Heme B located in the Cytochrome-b6/f complex, twice protonated
HB2p_B6_[tlm]	Heme B located in the Cytochrome-b6/f complex, twice protonated
HB3p_B6_[cym]	Heme B located in the Cytochrome-b6/f complex, triply protonated
HB3p_B6_[tlm]	Heme B located in the Cytochrome-b6/f complex, triply protonated
ORieske_B6_[cym]	Oxidized rieske_B6
ORieske_B6_[tlm]	Oxidized rieske_B6
P680_[tlm]	Neutral reaction centre of the Photosystem II (light with 680 nm is sufficient for the excitation of the one reaction center)
P680p_[tlm]	Positive charged reaction centre of the Photosystem II (light with 680 nm is sufficient for the excitation of the one reaction center)
P700_[tlm]	Uncharged reaction centre of the Photosystem I (light with 700 nm is sufficient for the excitation of the one reaction center)
P700p_[tlm]	Positive charged reaction centre of the Photosystem I (light with 700 nm is sufficient for the excitation of the one reaction center)
PQH_B6_L_[cym]	Plastosemiquinone located at the luminal side of the Cytochrome-b6/f complex
PQH_B6_L_[tlm]	Plastosemiquinone located at the luminal side of the Cytochrome-b6/f complex
PQH_B6_S_[cym]	Plastosemiquinone located at the stromal side of the Cytochrome-b6/f complex
PQH_B6_S_[tlm]	Plastosemiquinone located at the stromal side of the Cytochrome-b6/f complex
PQn_P680_[tlm]	Semiplastoquinone radical loosely bound to the Photosystem II (can except one further electron)
QA_P680_[tlm]	Internal bound plastoquinone of the Photosystem II
QAn_P680_[tlm]	Internal bound semiquinone radical of the Photosystem II
RRieske_B6_[cym]	Reduced rieske_B6
RRieske_B6_[tlm]	Reduced rieske_B6
S0_P680_[tlm]	Starting state of a cluster of probably four manganese atoms
S1_P680_[tlm]	First oxidation state of the cluster of manganese atoms in the Photosystem II (needed for water splitting)
S2_P680_[tlm]	Second oxidation state of the cluster of manganese atoms in the Photosystem II (needed for water splitting)
S3_P680_[tlm]	Third oxidation state of the cluster of manganese atoms in the Photosystem II (needed for water splitting)
S4_P680_[tlm]	Fourth oxidation state of the cluster of manganese atoms in the Photosystem II (needed for water splitting)
C00242_[cyt]	Guanine
C00242_[ext]	Guanine

## Sheet: Reactions
R1	C00079_[cyt]+C00026_[cyt]<==>C00166_[cyt]+C00025_[cyt]	0	0	0	0
R2	C00079_[cyt]+C00026_[cyt]<==>C00166_[cyt]+C00025_[cyt]	-1000	1000	0	-0.00358049
R3	C00082_[cyt]+C00026_[cyt]<==>C01179_[cyt]+C00025_[cyt]	-1000	1000	0	-0.00260579
R4	C00074_[cyt]+C00279_[cyt]+C00001_[cyt]-->C04691_[cyt]+C00009_[cyt]	0	1000	0	0.00763514
R5	C04691_[cyt]-->C00944_[cyt]+C00009_[cyt]	0	1000	0	0.00763514
R6	C00944_[cyt]<==>C02637_[cyt]+C00001_[cyt]	-1000	1000	0	0.00763514
R7	C00493_[cyt]+C00006_[cyt]<==>C02637_[cyt]+C00005_[cyt]+C00080_[cyt]	-1000	1000	0	-0.00763514
R8	C00002_[cyt]+C00493_[cyt]-->C00008_[cyt]+C03175_[cyt]	0	1000	0	0.00763514
R9	C00074_[cyt]+C03175_[cyt]<==>C00009_[cyt]+C01269_[cyt]	-1000	1000	0	0.00763514
R10	C01269_[cyt]-->C00251_[cyt]+C00009_[cyt]	0	1000	0	0.00763514
R11	C00251_[cyt]+C00064_[cyt]-->C00108_[cyt]+C00022_[cyt]+C00025_[cyt]	0	1000	0	0
R12	C00251_[cyt]+C00014_[cyt]-->C00108_[cyt]+C00022_[cyt]+C00001_[cyt]	0	1000	0	0.00138472
R13	C00108_[cyt]+C00119_[cyt]-->C04302_[cyt]+C00013_[cyt]	0	1000	0	0.00138472
R14	C04302_[cyt]-->C01302_[cyt]	0	1000	0	0.00138472
R15	C01302_[cyt]-->C03506_[cyt]+C00011_[cyt]+C00001_[cyt]	0	1000	0	0.00138472
R16	C03506_[cyt]-->C00463_[cyt]+C00118_[cyt]	0	1000	0	0
R17	C00065_[cyt]+C03506_[cyt]-->C00078_[cyt]+C00118_[cyt]+C00001_[cyt]	0	1000	0	0.00138472
R18	C00065_[cyt]+C00463_[cyt]<==>C00078_[cyt]+C00001_[cyt]	-1000	1000	0	0
R19	C00251_[cyt]<==>C00254_[cyt]	-1000	1000	0	0.00619622
R20	C00254_[cyt]-->C00166_[cyt]+C00001_[cyt]+C00011_[cyt]	0	1000	0	0.00358049
R21	C00254_[cyt]+C00003_[cyt]-->C01179_[cyt]+C00011_[cyt]+C00004_[cyt]+C00080_[cyt]	0	1000	0	0.00261573
R22	C00437_[cyt]+C00026_[cyt]<==>C01250_[cyt]+C00025_[cyt]	0	0	0	0
R23	C00437_[cyt]+C00026_[cyt]<==>C01250_[cyt]+C00025_[cyt]	-1000	1000	0	0
R24	C00064_[cyt]+C00026_[cyt]+C00004_[cyt]+C00080_[cyt]-->2*C00025_[cyt]+C00003_[cyt]	0	1000	0	0
R25	C00002_[cyt]+C00025_[cyt]+C00014_[cyt]-->C00008_[cyt]+C00009_[cyt]+C00064_[cyt]	0	1000	0	0
R26	C00002_[cyt]+C00025_[cyt]+C00014_[cyt]-->C00008_[cyt]+C00009_[cyt]+C00064_[cyt]	0	1000	0	0.0277646
R27	C00064_[cyt]+C00001_[cyt]<==>C00025_[cyt]+C00014_[cyt]	0	1000	0	0
R28	C00025_[cyt]+C00006_[cyt]+C00001_[cyt]<==>C00026_[cyt]+C00014_[cyt]+C00005_[cyt]+C00080_[cyt]	-1000	1000	0	-0.0447573
R29	C00002_[cyt]+C00025_[cyt]-->C00008_[cyt]+C03287_[cyt]	0	1000	0	0.00985595
R30	C03287_[cyt]+C00005_[cyt]+C00080_[cyt]-->C01165_[cyt]+C00009_[cyt]+C00006_[cyt]	0	1000	0	0.00985595
R31	C03287_[cyt]+C00005_[cyt]+C00080_[cyt]-->C01165_[cyt]+C00009_[cyt]+C00006_[cyt]	0	0	0	0
R32	C01165_[cyt]+C00003_[cyt]+C00001_[cyt]-->C00025_[cyt]+C00004_[cyt]+C00080_[cyt]	0	1000	0	0
R33	C03912_[cyt]+C00003_[cyt]+2*C00001_[cyt]-->C00025_[cyt]+C00004_[cyt]+C00080_[cyt]	0	1000	0	0
R34	C00148_[cyt]+C10385_[tlm]-->C03912_[cyt]+C16695_[tlm]	0	1000	0	0
R35	C00148_[cyt]+C10385_[cym]-->C03912_[cyt]+C16695_[cym]	0	1000	0	0
R36	C03912_[cyt]+C00005_[cyt]+C00080_[cyt]-->C00148_[cyt]+C00006_[cyt]	0	1000	0	0.00457947
R37	C00024_[cyt]+C00025_[cyt]-->C00010_[cyt]+C00624_[cyt]	0	1000	0	0
R38	C00437_[cyt]+C00025_[cyt]-->C00077_[cyt]+C00624_[cyt]	0	0	0	0
R39	C00437_[cyt]+C00001_[cyt]<==>C00033_[cyt]+C00077_[cyt]	-1000	1000	0	0
R40	C00437_[cyt]+C00001_[cyt]<==>C00033_[cyt]+C00077_[cyt]	0	0	0	0
R41	C03912_[cyt]+C00001_[cyt]<==>C01165_[cyt]	-1000	1000	0	-0.00457947
R42	C00002_[cyt]+C00624_[cyt]-->C00008_[cyt]+C04133_[cyt]	0	1000	0	0
R43	C01250_[cyt]+C00009_[cyt]+C00006_[cyt]<==>C04133_[cyt]+C00005_[cyt]+C00080_[cyt]	0	0	0	0
R44	C00169_[cyt]+C00077_[cyt]<==>C00009_[cyt]+C00327_[cyt]	-1000	1000	0	0.00527648
R45	C03406_[cyt]-->C00122_[cyt]+C00062_[cyt]	0	1000	0	0.00527648
R46	C00002_[cyt]+C00327_[cyt]+C00049_[cyt]-->C00020_[cyt]+C00013_[cyt]+C03406_[cyt]	0	1000	0	0.00527648
R47	2*C00002_[cyt]+C00064_[cyt]+C00288_[cyt]+C00001_[cyt]+C00080_[cyt]-->2*C00008_[cyt]+C00009_[cyt]+C00025_[cyt]+C00169_[cyt]	0	1000	0	0
R48	C00002_[cyt]+C00014_[cyt]+C00011_[cyt]<==>C00008_[cyt]+C00169_[cyt]	-1000	1000	0	0.0114672
R49	C00244_[cyt]+2*C00138_[cyt]+2*C00080_[cyt]-->C00088_[cyt]+C00001_[cyt]+2*C00139_[cyt]	0	1000	0	0
R50	C00088_[cyt]+6*C00138_[cyt]+7*C00080_[cyt]-->C00014_[cyt]+2*C00001_[cyt]+6*C00139_[cyt]	0	1000	0	0
R51	C00064_[cyt]+C00026_[cyt]+2*C00138_[cyt]+2*C00080_[cyt]-->2*C00025_[cyt]+2*C00139_[cyt]	0	1000	0	0
R52	C00062_[cyt]+C00001_[cyt]-->C00327_[cyt]+C00014_[cyt]	0	1000	0	0
R53	C00077_[cyt]+C00026_[cyt]<==>C01165_[cyt]+C00025_[cyt]	-1000	1000	0	-0.00527648
R54	C00062_[cyt]+C10385_[tlm]+C00001_[cyt]-->C03771_[cyt]+C00014_[cyt]+C16695_[tlm]	0	1000	0	0
R55	C00062_[cyt]+C10385_[cym]+C00001_[cyt]-->C03771_[cyt]+C00014_[cyt]+C16695_[cym]	0	1000	0	0
R56	C03771_[cyt]+C00027_[cyt]-->C01035_[cyt]+C00011_[cyt]+C00001_[cyt]	0	1000	0	0
R57	C01035_[cyt]+C00001_[cyt]-->C00334_[cyt]+C00086_[cyt]	0	1000	0	0
R58	C00086_[cyt]+C00001_[cyt]-->C00011_[cyt]+2*C00014_[cyt]	0	1000	0	0.0703986
R59	C00148_[cyt]+C00026_[cyt]+C00007_[cyt]-->C01157_[cyt]+C00042_[cyt]+C00011_[cyt]	0	1000	0	0
R60	C01157_[cyt]+C00006_[cyt]-->C04281_[cyt]+C00005_[cyt]+C00080_[cyt]	0	1000	0	0
R61	C04281_[cyt]+C00003_[cyt]+2*C00001_[cyt]-->C05947_[cyt]+C00004_[cyt]+C00080_[cyt]	0	1000	0	0
R62	C05947_[cyt]+C00026_[cyt]<==>C05946_[cyt]+C00025_[cyt]	-1000	1000	0	0
R63	C05946_[cyt]-->C00022_[cyt]+C00048_[cyt]	0	1000	0	0
R64	C00062_[cyt]-->C00179_[cyt]+C00011_[cyt]	0	1000	0	0.000776141
R65	C00188_[cyt]-->C00109_[cyt]+C00014_[cyt]	0	1000	0	0.00559823
R66	C01102_[cyt]+C00001_[cyt]-->C00188_[cyt]+C00009_[cyt]	0	1000	0	0.0105086
R67	C01102_[cyt]+C00001_[cyt]-->C00188_[cyt]+C00009_[cyt]	0	1000	0	0
R68	C00002_[cyt]+C00263_[cyt]-->C00008_[cyt]+C01102_[cyt]	0	1000	0	0.0105086
R69	C00441_[cyt]+C00005_[cyt]+C00080_[cyt]-->C00263_[cyt]+C00006_[cyt]	0	1000	0	0.0123948
R70	C03082_[cyt]+C00005_[cyt]+C00080_[cyt]-->C00441_[cyt]+C00009_[cyt]+C00006_[cyt]	0	1000	0	0.0166228
R71	C00002_[cyt]+C00049_[cyt]-->C00008_[cyt]+C03082_[cyt]	0	1000	0	0.0166228
R72	C00441_[cyt]+C00022_[cyt]-->C03340_[cyt]+2*C00001_[cyt]	0	1000	0	0.00422802
R73	C03340_[cyt]+C00005_[cyt]+C00080_[cyt]-->C03972_[cyt]+C00006_[cyt]	0	1000	0	0.00422802
R74	C03972_[cyt]+C00025_[cyt]+C00001_[cyt]-->C00666_[cyt]+C00026_[cyt]	0	1000	0	0.00422802
R75	C00666_[cyt]<==>C00680_[cyt]	-1000	1000	0	0.00422802
R76	C00680_[cyt]-->C00047_[cyt]+C00011_[cyt]	0	1000	0	0.00373874
R77	C00002_[cyt]+C00049_[cyt]+C00064_[cyt]+C00001_[cyt]-->C00020_[cyt]+C00013_[cyt]+C00152_[cyt]+C00025_[cyt]	0	1000	0	0.00362005
R78	C00152_[cyt]+C00001_[cyt]-->C00049_[cyt]+C00014_[cyt]	0	1000	0	0
R79	C00152_[cyt]+C00001_[cyt]-->C00049_[cyt]+C00014_[cyt]	0	1000	0	0
R80	C00188_[cyt]+C00002_[cyt]-->C12147_[cyt]+C00008_[cyt]	0	1000	0	4.49937e-06
R81	C12147_[cyt]-->C04122_[cyt]+C00011_[cyt]	0	1000	0	4.49937e-06
R82	0.766*C00041_[cyt]+0.455*C00062_[cyt]+0.366*C00152_[cyt]+0.454*C00049_[cyt]+0.090*C00097_[cyt]+0.502*C00064_[cyt]+0.546*C00025_[cyt]+0.666*C00037_[cyt]+0.168*C00135_[cyt]+0.566*C00407_[cyt]+1.029*C00123_[cyt]+0.378*C00047_[cyt]+0.177*C00073_[cyt]+0.140*C00078_[cyt]+0.496*C00188_[cyt]+0.263*C00082_[cyt]+0.524*C00065_[cyt]+0.608*C00183_[cyt] +0.362*C00079_[cyt]+0.463*C00148_[cyt]-->9.0197*C00001_[c…	0	1000	0	0.00989086
R83	0.7749*C00458_[cyt]+0.8487*C00131_[cyt]+0.7772*C00286_[cyt]+0.8517*C00459_[cyt]-->1*B2_[cyt]+3.2525*C00013_[cyt]	0	1000	0	0.000601209
R84	0.8080*C00044_[cyt]+0.7300*C00002_[cyt]+0.7799*C00063_[cyt]+0.8012*C00075_[cyt]-->1*B3_[cyt]+3.1191*C00013_[cyt]	0	1000	0	0.00329695
R85	0.4276*C04932_[cyt]+0.4276*E11_[cyt]-->1*B4_[cyt]	0	1000	0	0.00114424
R86	0.380*C03692_MGDG_[cyt]+0.2650*C06037_DGDG_[cyt]+0.2550*C13508_SQDG_[cyt]+0.1000*C00344_PG_[cyt]-->1*B5_[cyt]	0	1000	0	0.00232726
R87	1.147*C00134_[cyt]+0.233*C00315_[cyt]+0.010*C00024_[cyt]+0.006*C00010_[cyt]+0.003*C00091_[cyt]+0.001*C00083_[cyt]+0.062*C00003_[cyt]+0.002*C00004_[cyt]+0.004*C00006_[cyt]+0.012*C00005_[cyt]+0.008*C00016_[cyt]+0.008*C00101_[cyt]+0.002*C04574_[cyt]+0.008*C00194_[cyt]+0.008*C00051_[cyt]+0.008*C00255_[cyt]+0.008*C00019_[cyt]+0.008*C00032_[cyt]+0.008*C15672_[cyt]+0.008*C00018_[cyt]+0.008*C00445_[cyt]+…	0	1000	0	0.000562421
R88	17.040*C00238_[cyt]+1.136*C01342_[cyt]+0.757*C00305_[cyt]+0.454*C00076_[cyt]+0.682*C14818_[cyt]+0.682*C14819_[cyt]+0.303*C00070_[cyt]+0.303*C00034_[cyt]+0.303*C06232_[cyt]+0.303*C00175_[cyt]+0.303*C00038_[cyt]+0.379*C00059_[cyt]+0.379*C01330_[cyt]+0.379*C00009_[cyt]-->B7_[cyt]	0	1000	0	0.000193938
R89	0.827*C05306_[cyt]+0.134*C02094_[cyt]+0.113*C06098_[cyt]+0.098*C08592_[cyt]+0.063*C05435_[cyt]+0.010*C02477_[cyt]+0.001*C14152_[cyt]+0.001*C02483_[cyt]+0.009*C14151_[cyt]+0.067*C02059_[cyt]-->1*B8_[cyt]	0	1000	0	0.00047321
R91	2*C00353_[cyt]-->C00013_[cyt]+C03427_[cyt]	0	1000	0	0.00019307
R92	C03427_[cyt]-->C05413_[cyt]+C00013_[cyt]	0	1000	0	0.00019307
R93	C05413_[cyt]+C00006_[cyt]-->C05414_[cyt]+C00005_[cyt]+C00080_[cyt]	0	1000	0	0.00019307
R94	C05414_[cyt]+C00006_[cyt]-->C05430_[cyt]+C00005_[cyt]+C00080_[cyt]	0	1000	0	0.00019307
R95	C05430_[cyt]+C00005_[cyt]+C00080_[cyt]+C00007_[cyt]-->C05431_[cyt]+2*C00001_[cyt]+C00006_[cyt]	0	1000	0	0.00019307
R96	C05431_[cyt]+C00005_[cyt]+C00080_[cyt]+C00007_[cyt]-->C05432_[cyt]+2*C00001_[cyt]+C00006_[cyt]	0	1000	0	0.00019307
R97	C05432_[cyt]<==>C05435_[cyt]	-1000	1000	0	0.00019307
R98	C05435_[cyt]<==>C02094_[cyt]	-1000	1000	0	0.000163257
R99	C02094_[cyt]+C00004_[cyt]+C00080_[cyt]+C00007_[cyt]-->C08591_[cyt]+C00003_[cyt]+C00001_[cyt]	0	1000	0	5.34727e-05
R100	C08591_[cyt]+C00004_[cyt]+C00080_[cyt]+C00007_[cyt]-->C06098_[cyt]+C00003_[cyt]+C00001_[cyt]	0	1000	0	5.34727e-05
R101	C08592_[cyt]+C00004_[cyt]+C00080_[cyt]+C00007_[cyt]-->C15966_[cyt]+C00003_[cyt]+C00001_[cyt]	0	1000	0	0
R102	C02094_[cyt]+C00005_[cyt]+C00080_[cyt]+C00007_[cyt]-->C08592_[cyt]+C00006_[cyt]+C00001_[cyt]+C00080_[cyt]	0	1000	0	4.63745e-05
R103	C01641_[cyt]+C00025_[cyt]+C00002_[cyt]-->C02987_[cyt]+C00013_[cyt]+C00020_[cyt]	0	1000	0	0.00327473
R104	C02987_[cyt]+C00005_[cyt]+C00080_[cyt]-->C03741_[cyt]+C01641_[cyt]+C00006_[cyt]	0	1000	0	0.00327473
R105	C00430_[cyt]<==>C03741_[cyt]	-1000	1000	0	-0.00327473
R106	2*C00430_[cyt]-->C00931_[cyt]+2*C00001_[cyt]	0	1000	0	0.00163737
R107	4*C00931_[cyt]+C00001_[cyt]-->C01024_[cyt]+4*C00014_[cyt]	0	1000	0	0.000409342
R108	C01024_[cyt]-->C01051_[cyt]+C00001_[cyt]	0	1000	0	0.000409342
R109	C01051_[cyt]-->C03263_[cyt]+4*C00011_[cyt]	0	1000	0	0.000404842
R110	C03263_[cyt]+C00007_[cyt]-->C01079_[cyt]+2*C00011_[cyt]+2*C00001_[cyt]	0	1000	0	0.000404842
R111	C03263_[cyt]+2*C00019_[cyt]-->C01079_[cyt]+2*C00011_[cyt]+2*C00073_[cyt]+2*C05198_[cyt]	0	1000	0	0
R112	C03263_[cyt]+2*C00019_[cyt]-->C01079_[cyt]+2*C00011_[cyt]+2*C00073_[cyt]+2*C05198_[cyt]	0	1000	0	0
R113	2*C01079_[cyt]+3*C00007_[cyt]-->2*C02191_[cyt]+6*C00001_[cyt]	0	0	0	0
R114	2*C01079_[cyt]+3*C00007_[cyt]-->2*C02191_[cyt]+6*C00001_[cyt]	0	1000	0	0.000202421
R115	C00002_[cyt]+C02191_[cyt]+C00305_[cyt]+C00001_[cyt]-->C00008_[cyt]+C00009_[cyt]+C03516_[cyt]+2*C00080_[cyt]	0	1000	0	0.000391344
R116	C00019_[cyt]+C03516_[cyt]-->C00021_[cyt]+C04536_[cyt]	0	1000	0	0.000391344
R117	C04536_[cyt]+C00005_[cyt]+C00080_[cyt]+C00007_[cyt]-->C11829_[cyt]+C00006_[cyt]+C00001_[cyt]	0	0	0	0
R118	C04536_[cyt]+C00005_[cyt]+C00080_[cyt]+C00007_[cyt]-->C11829_[cyt]+C00006_[cyt]+C00001_[cyt]	0	1000	0	0.000391344
R119	C04536_[cyt]+C00005_[cyt]+C00080_[cyt]+C00007_[cyt]-->C11829_[cyt]+C00006_[cyt]+C00001_[cyt]	0	1000	0	0
R120	C11829_[cyt]+C00005_[cyt]+C00080_[cyt]+C00007_[cyt]-->C11830_[cyt]+C00006_[cyt]+2*C00001_[cyt]	0	0	0	0
R121	C11829_[cyt]+C00005_[cyt]+C00080_[cyt]+C00007_[cyt]-->C11830_[cyt]+C00006_[cyt]+2*C00001_[cyt]	0	1000	0	0.000391344
R122	C11829_[cyt]+C00005_[cyt]+C00080_[cyt]+C00007_[cyt]-->C11830_[cyt]+C00006_[cyt]+2*C00001_[cyt]	0	1000	0	0
R123	C11830_[cyt]+C00005_[cyt]+C00080_[cyt]+C00007_[cyt]-->C11831_[cyt]+C00006_[cyt]+2*C00001_[cyt]	0	0	0	0
R124	C11830_[cyt]+C00005_[cyt]+C00080_[cyt]+C00007_[cyt]-->C11831_[cyt]+C00006_[cyt]+2*C00001_[cyt]	0	1000	0	0.000391344
R125	C11830_[cyt]+C00005_[cyt]+C00080_[cyt]+C00007_[cyt]-->C11831_[cyt]+C00006_[cyt]+2*C00001_[cyt]	0	1000	0	0
R126	C11831_[cyt]+C00005_[cyt]+C00080_[cyt]-->C02880_[cyt]+C00006_[cyt]	0	1000	0	0.000391344
R127	C02880_[cyt]+C00005_[cyt]+C00080_[cyt]-->C02139_[cyt]+C00006_[cyt]	0	1000	0	0
R128	C02880_[cyt]+C00139_[cyt]+2*C00008_[cyt]+2*C00009_[cyt]-->C02139_[cyt]+C00138_[cyt]+2*C00002_[cyt]	0	1000	0	0.000391344
R129	C02139_[cyt]+C05427_[cyt]-->C05306_[cyt]+C00013_[cyt]	0	1000	0	0.000391344
R130	C00143_[cyt]+C00005_[cyt]+C00080_[cyt]-->C00440_[cyt]+C00006_[cyt]	0	1000	0	0.00236018
R131	C00044_[cyt]+C00001_[cyt]-->C04895_[cyt]+C00058_[cyt]	0	1000	0	1.79975e-05
R132	C04895_[cyt]+C00001_[cyt]-->C05925_[cyt]+C00013_[cyt]	0	1000	0	1.79975e-05
R133	C05925_[cyt]+C00001_[cyt]-->C04874_[cyt]+C00009_[cyt]	0	1000	0	1.79975e-05
R134	C04874_[cyt]-->C00266_[cyt]+C01300_[cyt]	0	1000	0	1.79975e-05
R135	C00266_[cyt]+C00003_[cyt]+C00001_[cyt]-->C00160_[cyt]+C00004_[cyt]+C00080_[cyt]	0	1000	0	1.79975e-05
R136	C00002_[cyt]+C01300_[cyt]<==>C00020_[cyt]+C04807_[cyt]	-1000	1000	0	0
R137	C04807_[cyt]+C00568_[cyt]-->C00013_[cyt]+C00921_[cyt]	0	1000	0	0
R138	C01300_[cyt]+C00568_[cyt]-->C00921_[cyt]+C00001_[cyt]	0	1000	0	1.79975e-05
R139	C11355_[cyt]-->C00568_[cyt]+C00022_[cyt]	0	1000	0	1.79975e-05
R140	C00251_[cyt]+C00064_[cyt]-->C11355_[cyt]+C00025_[cyt]	0	1000	0	1.79975e-05
R141	C00002_[cyt]+C00921_[cyt]+C00025_[cyt]-->C00008_[cyt]+C00009_[cyt]+C00415_[cyt]	0	1000	0	1.79975e-05
R142	C00002_[cyt]+C00921_[cyt]+C00025_[cyt]-->C00008_[cyt]+C00009_[cyt]+C00415_[cyt]	0	0	0	0
R143	C00415_[cyt]+C00005_[cyt]+C00080_[cyt]-->C00101_[cyt]+C00006_[cyt]	0	1000	0	1.79975e-05
R144	C00234_[cyt]+C00001_[cyt]-->C00058_[cyt]+C00101_[cyt]	0	1000	0	0
R145	C00445_[cyt]+C00001_[cyt]<==>C00234_[cyt]+C00080_[cyt]	0	1000	0	0.00781562
R146	C00143_[cyt]+C00006_[cyt]<==>C00445_[cyt]+C00005_[cyt]	-1000	1000	0	0.0139111
R147	C00002_[cyt]+C00001_[cyt]-->C00008_[cyt]+C00009_[cyt]	0.13	0.13	0	0.13
R148	C00288_[cax]+C00080_[cax]<==>C01353_[cax]	-1000	1000	0	2.01197
R149	C00343_[cyt]+C00005_[cyt]+C00080_[cyt]-->C00342_[cyt]+C00006_[cyt]	0	0	0	0
R150	C01353_[cax]<==>C00011_[cax]+C00001_[cax]	-1000	1000	0	0
R151	C01353_[cax]<==>C00011_[cax]+C00001_[cax]	-1000	1000	0	2.01197
R152	C00013_[cyt]+C00001_[cyt]-->2*C00009_[cyt]	0	1000	0	0
R153	1*C00013_[cyt]+1*C00002_[cyt]<==>1*C00008_[cyt]+1*C00536_[cyt]	-1000	1000	0	-4.49937e-06
R154	1*C00009_[cyt]+1*C00002_[cyt]<==>1*C00008_[cyt]+1*C00013_[cyt]	-1000	1000	0	-0.168785
R155	C00005_[cyt]+C00003_[cyt]<==>C00006_[cyt]+C00004_[cyt]	0	0	0	0
R156	2*C00704_[cyt]+2*C00080_[cyt]-->C00027_[cyt]+C00007_[cyt]	0	1000	0	0.0475
R157	2*C00027_[cyt]-->C00007_[cyt]+2*C00001_[cyt]	0	1000	0	0.058586
R158	C00027_[cyt]+2*C00051_[cyt]-->C00127_[cyt]+2*C00001_[cyt]	0	1000	0	0
R159	C00027_[cyt]+2*C00051_[cyt]-->C00127_[cyt]+2*C00001_[cyt]	0	1000	0	0
R160	2*C00051_[cyt]+C00006_[cyt]<==>C00127_[cyt]+C00005_[cyt]+C00080_[cyt]	-1000	1000	0	0
R161	C01342_[cyt]<==>C00014_[cyt]+C00080_[cyt]	-1000	1000	0	-0.000220314
R162	1.2759*C00093_[cyt]+1.3302*C05764_[cyt]+0.0774*C16520_[cyt]+0.0034*C04088_[cyt]+0.0635*C01203_[cyt]+0.4236*C16160_[cyt]+0.6315*E17_[cyt]+0.0032*C16161_[cyt]+0.0190*E36_[cyt]-->C00416_MGDG_[cyt]+2.5518*C00229_[cyt]	0	1000	0	0.000884359
R163	1.2954*C00093_[cyt]+1.3061*C05764_[cyt]+0.0965*C16520_[cyt]+0.0223*C04088_[cyt]+0.0584*C01203_[cyt]+0.3334*C16160_[cyt]+0.7253*E17_[cyt]+0.0095*C16161_[cyt]+0.0393*E36_[cyt]-->C00416_DGDG_[cyt]+2.5908*C00229_[cyt]	0	1000	0	0.000616724
R164	1.3747*C00093_[cyt]+1.5612*C05764_[cyt]+0.1804*C16520_[cyt]+0.0343*C04088_[cyt]+0.4011*C01203_[cyt]+0.5331*C16160_[cyt]+0.0228*E17_[cyt]+0.0165*C16161_[cyt]-->C00416_SQDG_[cyt]+2.7494*C00229_[cyt]	0	1000	0	0.000593451
R165	1.32535*C00093_[cyt]+1.3327*C05764_[cyt]+0.0227*C16520_[cyt]+0.0457*C04088_[cyt]+0.1701*C01203_[cyt]+0.8637*C16160_[cyt]+0.2158*E17_[cyt]*-->C00416_PG_[cyt]+2.6507*C00229_[cyt]	0	1000	0	0.000232726
R166	C00416_MGDG_[cyt]+C00001_[cyt]-->C00641_MGDG_[cyt]+C00009_[cyt]	0	1000	0	0.000884359
R167	C00416_DGDG_[cyt]+C00001_[cyt]-->C00641_DGDG_[cyt]+C00009_[cyt]	0	1000	0	0.000616724
R168	C00416_SQDG_[cyt]+C00001_[cyt]-->C00641_SQDG_[cyt]+C00009_[cyt]	0	1000	0	0.000593451
R169	C00002_[cyt]+C00641_MGDG_[cyt]-->C00008_[cyt]+C00416_MGDG_[cyt]	0	1000	0	0
R170	C00002_[cyt]+C00641_DGDG_[cyt]-->C00008_[cyt]+C00416_DGDG_[cyt]	0	1000	0	0
R171	C00002_[cyt]+C00641_SQDG_[cyt]-->C00008_[cyt]+C00416_SQDG_[cyt]	0	1000	0	0
R172	C00063_[cyt]+C00416_PG_[cyt]-->C00013_[cyt]+C00269_PG_[cyt]	0	1000	0	0.000232726
R173	C00269_PG_[cyt]+C00093_[cyt]-->C00055_[cyt]+C03892_PG_[cyt]	0	1000	0	0.000232726
R174	C03892_PG_[cyt]+C00001_[cyt]-->C00344_PG_[cyt]+C00009_[cyt]	0	1000	0	0.000232726
R175	C00029_[cyt]+C00094_[cyt]-->C11521_[cyt]+C00001_[cyt]	0	1000	0	0.000593451
R176	C11521_[cyt]+C00641_SQDG_[cyt]-->C13508_SQDG_[cyt]+C00015_[cyt]	0	1000	0	0.000593451
R177	C00029_[cyt]+C00641_MGDG_[cyt]-->C00015_[cyt]+C04046_MGDG_[cyt]	0	1000	0	0.000884359
R178	C00029_[cyt]+C00641_DGDG_[cyt]-->C00015_[cyt]+C04046_DGDG_[cyt]	0	1000	0	0.00123345
R179	C04046_MGDG_[cyt]<==>C03692_MGDG_[cyt]	-1000	1000	0	0.000884359
R180	C04046_DGDG_[cyt]<==>C03692_DGDG_[cyt]	-1000	1000	0	0.00123345
R181	2*C03692_DGDG_[cyt]-->C06037_DGDG_[cyt]+C00641_DGDG_[cyt]	0	1000	0	0.000616724
R182	C00065_[cyt]+C00024_[cyt]-->C00979_[cyt]+C00010_[cyt]	0	1000	0	0.000910424
R183	C00979_[cyt]+C00283_[cyt]-->C00097_[cyt]+C00033_[cyt]	0	1000	0	0.000910424
R184	C00979_[cyt]+C00283_[cyt]-->C00097_[cyt]+C00033_[cyt]	0	1000	0	0
R185	C00002_[cyt]+C00059_[cyt]-->C00013_[cyt]+C00224_[cyt]	0	1000	0	0.0033901
R186	C00002_[cyt]+C00224_[cyt]-->C00008_[cyt]+C00053_[cyt]	0	1000	0	0.0033901
R187	C00342_[cyt]+C00053_[cyt]-->C00343_[cyt]+C00094_[cyt]+C00054_[cyt]	0	1000	0	0.0033901
R188	C00054_[cyt]+C00001_[cyt]-->C00020_[cyt]+C00009_[cyt]	0	1000	0	0.0033901
R189	C00094_[cyt]+6*C00138_[cyt]+6*C00080_[cyt]-->C00283_[cyt]+6*C00139_[cyt]+3*C00001_[cyt]	0	1000	0	0.00279665
R190	C00065_[cyt]-->C00022_[cyt]+C00014_[cyt]	0	1000	0	0
R191	C00143_[cyt]+C00037_[cyt]+C00001_[cyt]<==>C00101_[cyt]+C00065_[cyt]	-1000	1000	0	0.00747795
R192	C00037_[cyt]+C00101_[cyt]+C00003_[cyt]-->C00143_[cyt]+C00014_[cyt]+C00011_[cyt]+C00004_[cyt]+C00080_[cyt]	0	1000	0	0.0242725
R193	C00440_[cyt]+C00155_[cyt]-->C00101_[cyt]+C00073_[cyt]	0	1000	0	0.00235568
R194	C00021_[cyt]+C00001_[cyt]-->C00212_[cyt]+C00155_[cyt]	0	1000	0	0.000469455
R195	C00019_[cyt]+C00856_[cyt]-->C00021_[cyt]+C02967_[cyt]	0	1000	0	0
R196	C00002_[cyt]+C00073_[cyt]+C00001_[cyt]-->C00009_[cyt]+C00013_[cyt]+C00019_[cyt]	0	1000	0	0.000613997
R197	C00258_[cyt]+C00006_[cyt]<==>C00168_[cyt]+C00005_[cyt]+C00080_[cyt]	-1000	1000	0	0
R198	C00065_[cyt]+C00048_[cyt]<==>C00168_[cyt]+C00037_[cyt]	0	0	0	0
R199	C00002_[cyt]+C00258_[cyt]-->C00008_[cyt]+C00631_[cyt]	0	1000	0	0.0262794
R200	C01146_[cyt]+C00005_[cyt]+C00080_[cyt]-->C00258_[cyt]+C00006_[cyt]	0	1000	0	0.0262794
R201	2*C00048_[cyt]-->C01146_[cyt]+C00011_[cyt]	0	1000	0	0.0262794
R202	C00048_[cyt]+C00007_[cyt]+C00001_[cyt]-->C00209_[cyt]+C00027_[cyt]	0	1000	0	0
R203	C15811_[cyt]+C00097_[cyt]-->C15812_[cyt]+C00041_[cyt]	0	1000	0	0
R204	C15811_[cyt]+C00097_[cyt]-->C15812_[cyt]+C00041_[cyt]	0	1000	0	0
R205	C15811_[cyt]+C00097_[cyt]-->C15812_[cyt]+C00041_[cyt]	0	1000	0	0
R206	C00037_[cyt]+C00026_[cyt]<==>C00048_[cyt]+C00025_[cyt]	-1000	1000	0	0.065452
R207	C00024_[cyt]+C00263_[cyt]-->C00010_[cyt]+C01077_[cyt]	0	1000	0	0.00188623
R208	C01077_[cyt]+C00283_[cyt]-->C00155_[cyt]+C00033_[cyt]	0	1000	0	0.00188623
R209	C00037_[cyt]+C00001_[cyt]+C00007_[cyt]-->C00048_[cyt]+C00014_[cyt]+C00027_[cyt]	0	1000	0	0
R210	C00053_[cyt]+C00001_[cyt]-->C00224_[cyt]+C00009_[cyt]	0	1000	0	0
R211	C00037_[cyt]+C00001_[cyt]+C00003_[cyt]<==>C00048_[cyt]+C00014_[cyt]+C00004_[cyt]+C00080_[cyt]	-1000	1000	0	-0.109948
R212	C00019_[cyt]+C00080_[cyt]-->C01137_[cyt]+C00011_[cyt]	0	1000	0	0.000131044
R213	C00002_[cyt]+C00025_[cyt]+C00097_[cyt]-->C00008_[cyt]+C00009_[cyt]+C00669_[cyt]	0	1000	0	4.49937e-06
R214	C00002_[cyt]+C00669_[cyt]+C00037_[cyt]-->C00008_[cyt]+C00009_[cyt]+C00051_[cyt]	0	1000	0	4.49937e-06
R215	C00051_[cyt]+C00001_[cyt]-->C01419_[cyt]+C00025_[cyt]	0	1000	0	0
R216	C01419_[cyt]+C00001_[cyt]-->C00097_[cyt]+C00037_[cyt]	0	1000	0	0
R217	C01419_[cyt]+C00001_[cyt]-->C00097_[cyt]+C00037_[cyt]	0	1000	0	0
R218	C00197_[cyt]+C00003_[cyt]<==>C03232_[cyt]+C00004_[cyt]+C00080_[cyt]	-1000	1000	0	0
R219	C01005_[cyt]+C00026_[cyt]<==>C03232_[cyt]+C00025_[cyt]	-1000	1000	0	0
R220	C01005_[cyt]+C00001_[cyt]-->C00065_[cyt]+C00009_[cyt]	0	1000	0	0
R221	C00002_[cyt]+C00031_[cyt]-->C00008_[cyt]+C00092_[cyt]	0	1000	0	0
R222	C00002_[cyt]+C00031_[cyt]-->C00008_[cyt]+C00092_[cyt]	0	1000	0	0
R223	C00092_[cyt]<==>C00085_[cyt]	-1000	1000	0	-0.00678998
R224	C00354_[cyt]+C00001_[cyt]-->C00085_[cyt]+C00009_[cyt]	0	1000	0	0.743893
R225	C00354_[cyt]+C00001_[cyt]-->C00085_[cyt]+C00009_[cyt]	0	0	0	0
R226	C00002_[cyt]+C00085_[cyt]-->C00008_[cyt]+C00354_[cyt]	0	1000	0	0
R227	C00002_[cyt]+C00085_[cyt]-->C00008_[cyt]+C00354_[cyt]	0	1000	0	0
R228	C00354_[cyt]<==>C00111_[cyt]+C00118_[cyt]	0	0	0	0
R229	C00354_[cyt]<==>C00111_[cyt]+C00118_[cyt]	-1000	1000	0	-0.743893
R230	C00118_[cyt]<==>C00111_[cyt]	-1000	1000	0	1.47473
R231	C00236_[cyt]+C00005_[cyt]+C00080_[cyt]-->C00118_[cyt]+C00009_[cyt]+C00006_[cyt]	0	1000	0	3.58286
R232	C00118_[cyt]+C00009_[cyt]+C00003_[cyt]-->C00236_[cyt]+C00004_[cyt]+C00080_[cyt]	0	0	0	0
R233	C00002_[cyt]+C00197_[cyt]<==>C00008_[cyt]+C00236_[cyt]	-1000	1000	0	3.58286
R234	C00631_[cyt]<==>C00197_[cyt]	0	0	0	0
R235	C00631_[cyt]<==>C00197_[cyt]	0	0	0	0
R236	C00631_[cyt]<==>C00197_[cyt]	-1000	1000	0	-0.503305
R237	C00631_[cyt]<==>C00197_[cyt]	-1000	1000	0	0
R238	C00631_[cyt]<==>C00074_[cyt]+C00001_[cyt]	-1000	1000	0	0.529585
R239	C00103_[cyt]<==>C00092_[cyt]	-1000	1000	0	-0.00678998
R240	C00002_[cyt]+C00095_[cyt]<==>C00008_[cyt]+C00085_[cyt]	-1000	1000	0	0
R241	C00275_[cyt]<==>C00085_[cyt]	-1000	1000	0	0
R242	C00275_[cyt]<==>C00636_[cyt]	-1000	1000	0	0
R243	C00275_[cyt]<==>C00636_[cyt]	-1000	1000	0	0
R244	C00044_[cyt]+C00636_[cyt]-->C00013_[cyt]+C00096_[cyt]	0	1000	0	0
R245	C00044_[cyt]+C00636_[cyt]-->C00013_[cyt]+C00096_[cyt]	0	1000	0	0
R246	C00035_[cyt]+C00636_[cyt]-->C00009_[cyt]+C00096_[cyt]	0	1000	0	0
R247	C00035_[cyt]+C00636_[cyt]-->C00009_[cyt]+C00096_[cyt]	0	1000	0	0
R248	C00459_[cyt]+C00103_[cyt]-->C00013_[cyt]+C00842_[cyt]	0	1000	0	0
R249	C00063_[cyt]+C00103_[cyt]-->C00013_[cyt]+C00501_[cyt]	0	1000	0	0
R250	C00842_[cyt]<==>C02097_[cyt]	-1000	1000	0	0
R251	C00842_[cyt]<==>C02097_[cyt]	-1000	1000	0	0
R252	C00842_[cyt]<==>C02097_[cyt]	-1000	1000	0	0
R253	C00842_[cyt]-->C11907_[cyt]+C00001_[cyt]	0	1000	0	0
R254	C00842_[cyt]-->C11907_[cyt]+C00001_[cyt]	0	1000	0	0
R255	C11907_[cyt]-->C00688_[cyt]	0	1000	0	0
R256	C11907_[cyt]-->C00688_[cyt]	0	1000	0	0
R257	C00688_[cyt]+C00005_[cyt]+C00080_[cyt]-->C03319_[cyt]+C00006_[cyt]	0	1000	0	0
R258	C00075_[cyt]+C00103_[cyt]<==>C00013_[cyt]+C00029_[cyt]	-1000	1000	0	0.00271126
R259	C00029_[cyt]<==>C00052_[cyt]	-1000	1000	0	0
R260	C00577_[cyt]+C00003_[cyt]+C00001_[cyt]<==>C00258_[cyt]+C00004_[cyt]+C00080_[cyt]	-1000	1000	0	0
R261	C00116_[cyt]+C00006_[cyt]<==>C00577_[cyt]+C00005_[cyt]+C00080_[cyt]	0	0	0	0
R262	C00002_[cyt]+C00116_[cyt]-->C00008_[cyt]+C00093_[cyt]	0	1000	0	0
R263	C00093_[cyt]+C00003_[cyt]<==>C00111_[cyt]+C00004_[cyt]+C00080_[cyt]	-1000	1000	0	-0.00328425
R264	C00093_[cyt]+C10385_[tlm]-->C00111_[cyt]+C16695_[tlm]	0	1000	0	0
R265	C00093_[cyt]+C10385_[cym]-->C00111_[cyt]+C16695_[cym]	0	1000	0	0
R266	C00029_[cyt]+C00085_[cyt]-->C00015_[cyt]+C02591_[cyt]	0	1000	0	0
R267	C02591_[cyt]+C00001_[cyt]-->C00089_[cyt]+C00009_[cyt]	0	1000	0	0
R268	C02191_[cyt]+C14818_[cyt]-->C00032_[cyt]+2*C00080_[cyt]	0	1000	0	1.34981e-05
R269	C00032_[cyt]+C00001_[cyt]+C00448_[cyt]<==>C15672_[cyt]+C00013_[cyt]	-1000	1000	0	8.99874e-06
R270	C15672_[cyt]+C00001_[cyt]<==>C15670_[cyt]+4*C00080_[cyt]	-1000	1000	0	4.49937e-06
R271	C00002_[cyt]+C00119_[cyt]-->C02739_[cyt]+C00013_[cyt]	0	1000	0	0.00166166
R272	C02739_[cyt]+C00001_[cyt]-->C02741_[cyt]+C00013_[cyt]	0	1000	0	0.00166166
R273	C02741_[cyt]+C00001_[cyt]-->C04896_[cyt]	0	1000	0	0.00166166
R274	C04896_[cyt]-->C04916_[cyt]	0	1000	0	0.00166166
R275	C04916_[cyt]+C00064_[cyt]-->C04666_[cyt]+C04677_[cyt]+C00025_[cyt]	0	1000	0	0.00166166
R276	C04916_[cyt]+C00064_[cyt]-->C04666_[cyt]+C04677_[cyt]+C00025_[cyt]	0	1000	0	0
R277	C04666_[cyt]-->C01267_[cyt]+C00001_[cyt]	0	1000	0	0.00166166
R278	C01100_[cyt]+C00026_[cyt]<==>C01267_[cyt]+C00025_[cyt]	-1000	1000	0	-0.00166166
R279	C01100_[cyt]+C00001_[cyt]-->C00860_[cyt]+C00009_[cyt]	0	1000	0	0.00166166
R280	C00860_[cyt]+C00003_[cyt]-->C01929_[cyt]+C00004_[cyt]+C00080_[cyt]	0	1000	0	0.00166166
R281	C00860_[cyt]+C00003_[cyt]-->C01929_[cyt]+C00004_[cyt]+C00080_[cyt]	0	1000	0	0
R282	C01929_[cyt]+C00001_[cyt]+C00003_[cyt]-->C00135_[cyt]+C00004_[cyt]+C00080_[cyt]	0	0	0	0
R283	C01929_[cyt]+C00001_[cyt]+C00003_[cyt]-->C00135_[cyt]+C00004_[cyt]+C00080_[cyt]	0	1000	0	0.00166166
R284	C00022_[cyt]+C00068_[cyt]-->C05125_[cyt]+C00011_[cyt]	0	1000	0	0.0218008
R285	C05125_[cyt]+C00022_[cyt]-->C00900_[cyt]+C00068_[cyt]	0	1000	0	0.0162026
R286	C00109_[cyt]+C05125_[cyt]-->C06006_[cyt]+C00068_[cyt]	0	1000	0	0.00559823
R287	C00900_[cyt]+C00005_[cyt]+C00080_[cyt]-->C04039_[cyt]+C00006_[cyt]	0	1000	0	0.0162026
R288	C06006_[cyt]-->C14463_[cyt]	0	1000	0	0.00559823
R289	C14463_[cyt]+C00005_[cyt]+C00080_[cyt]-->C06007_[cyt]+C00006_[cyt]	0	1000	0	0.00559823
R290	C04039_[cyt]-->C00141_[cyt]+C00001_[cyt]	0	1000	0	0.0162026
R291	C06007_[cyt]-->C00671_[cyt]+C00001_[cyt]	0	1000	0	0.00559823
R292	C00123_[cyt]+C00026_[cyt]<==>C00233_[cyt]+C00025_[cyt]	-1000	1000	0	-0.0101777
R293	C00183_[cyt]+C00026_[cyt]<==>C00141_[cyt]+C00025_[cyt]	-1000	1000	0	-0.00601364
R294	C00407_[cyt]+C00026_[cyt]<==>C00671_[cyt]+C00025_[cyt]	-1000	1000	0	-0.00559823
R295	C00024_[cyt]+C00141_[cyt]+C00001_[cyt]-->C02504_[cyt]+C00010_[cyt]	0	1000	0	0.0101777
R296	C00024_[cyt]+C00141_[cyt]+C00001_[cyt]-->C02504_[cyt]+C00010_[cyt]	0	1000	0	0
R297	C02504_[cyt]-->C02631_[cyt]+C00001_[cyt]	0	1000	0	0.0101777
R298	C02631_[cyt]+C00001_[cyt]-->C04411_[cyt]	0	1000	0	0.0101777
R299	C04411_[cyt]+C00003_[cyt]-->C04236_[cyt]+C00004_[cyt]+C00080_[cyt]	0	1000	0	0.0101777
R300	C04236_[cyt]-->C00233_[cyt]+C00011_[cyt]	0	1000	0	0.0101777
R301	C00024_[cyt]+C00022_[cyt]+C00001_[cyt]-->C02612_[cyt]+C00010_[cyt]	0	1000	0	0
R302	C02612_[cyt]<==>C02226_[cyt]+C00001_[cyt]	-1000	1000	0	0
R303	C02226_[cyt]+C00001_[cyt]<==>C06032_[cyt]	-1000	1000	0	0
R304	C06032_[cyt]+C00003_[cyt]-->C00109_[cyt]+C00011_[cyt]+C00004_[cyt]+C00080_[cyt]	0	1000	0	0
R305	C00092_[cyt]-->C04006_[cyt]	0	1000	0	0
R306	C00092_[cyt]-->C04006_[cyt]	0	1000	0	0
R307	C04006_[cyt]+C00001_[cyt]-->C00137_[cyt]+C00009_[cyt]	0	1000	0	0
R308	C04006_[cyt]+C00001_[cyt]-->C00137_[cyt]+C00009_[cyt]	0	1000	0	0
R309	C04006_[cyt]+C00001_[cyt]-->C00137_[cyt]+C00009_[cyt]	0	1000	0	0
R310	C00024_[cyt]+C00229_[cyt]-->C00010_[cyt]+C03939_[cyt]	0	1000	0	0.00806014
R311	C03939_[cyt]+C01209_[cyt]-->C05744_[cyt]+C00011_[cyt]+C00229_[cyt]	0	0	0	0
R312	C03939_[cyt]+C01209_[cyt]-->C05744_[cyt]+C00011_[cyt]+C00229_[cyt]	0	0	0	0
R313	C03939_[cyt]+C01209_[cyt]-->C05744_[cyt]+C00011_[cyt]+C00229_[cyt]	0	1000	0	0.00806014
R314	C00002_[cyt]+C00024_[cyt]+C00288_[cyt]+C00080_[cyt]-->C00008_[cyt]+C00009_[cyt]+C00083_[cyt]	0	1000	0	0.0571086
R315	C00083_[cyt]+C00229_[cyt]-->C00010_[cyt]+C01209_[cyt]	0	1000	0	0.0571081
R316	C05745_[cyt]+C01209_[cyt]-->C05746_[cyt]+C00011_[cyt]+C00229_[cyt]	0	1000	0	0.00806014
R317	C05745_[cyt]+C01209_[cyt]-->C05746_[cyt]+C00011_[cyt]+C00229_[cyt]	0	0	0	0
R318	C05749_[cyt]+C01209_[cyt]-->C05750_[cyt]+C00011_[cyt]+C00229_[cyt]	0	1000	0	0
R319	C05749_[cyt]+C01209_[cyt]-->C05750_[cyt]+C00011_[cyt]+C00229_[cyt]	0	1000	0	0.00806014
R320	C05752_[cyt]+C01209_[cyt]-->C05753_[cyt]+C00011_[cyt]+C00229_[cyt]	0	1000	0	0.00806014
R321	C05752_[cyt]+C01209_[cyt]-->C05753_[cyt]+C00011_[cyt]+C00229_[cyt]	0	0	0	0
R322	C05755_[cyt]+C01209_[cyt]-->C05756_[cyt]+C00011_[cyt]+C00229_[cyt]	0	1000	0	0.00806014
R323	C05755_[cyt]+C01209_[cyt]-->C05756_[cyt]+C00011_[cyt]+C00229_[cyt]	0	1000	0	0
R324	C05223_[cyt]+C01209_[cyt]-->C05759_[cyt]+C00011_[cyt]+C00229_[cyt]	0	1000	0	0.00806014
R325	C05223_[cyt]+C01209_[cyt]-->C05759_[cyt]+C00011_[cyt]+C00229_[cyt]	0	0	0	0
R326	C05761_[cyt]+C01209_[cyt]-->C05762_[cyt]+C00011_[cyt]+C00229_[cyt]	0	1000	0	0
R327	C05761_[cyt]+C01209_[cyt]-->C05762_[cyt]+C00011_[cyt]+C00229_[cyt]	0	1000	0	0.00610304
R328	C05764_[cyt]+C01209_[cyt]-->C16219_[cyt]+C00229_[cyt]+C00011_[cyt]	0	0	0	0
R329	C05764_[cyt]+C01209_[cyt]-->C16219_[cyt]+C00229_[cyt]+C00011_[cyt]	0	1000	0	0.00264421
R330	C04618_[cyt]+C00006_[cyt]<==>C05744_[cyt]+C00005_[cyt]+C00080_[cyt]	0	0	0	0
R331	C04618_[cyt]+C00006_[cyt]<==>C05744_[cyt]+C00005_[cyt]+C00080_[cyt]	-1000	1000	0	-0.00806014
R332	C04618_[cyt]+C00006_[cyt]<==>C05744_[cyt]+C00005_[cyt]+C00080_[cyt]	-1000	1000	0	0
R333	C05747_[cyt]+C00006_[cyt]<==>C05746_[cyt]+C00005_[cyt]+C00080_[cyt]	-1000	1000	0	-0.00806014
R334	C05747_[cyt]+C00006_[cyt]<==>C05746_[cyt]+C00005_[cyt]+C00080_[cyt]	0	0	0	0
R335	C05747_[cyt]+C00006_[cyt]<==>C05746_[cyt]+C00005_[cyt]+C00080_[cyt]	-1000	1000	0	0
R336	C04620_[cyt]+C00006_[cyt]<==>C05750_[cyt]+C00005_[cyt]+C00080_[cyt]	0	0	0	0
R337	C04620_[cyt]+C00006_[cyt]<==>C05750_[cyt]+C00005_[cyt]+C00080_[cyt]	-1000	1000	0	-0.00806014
R338	C04620_[cyt]+C00006_[cyt]<==>C05750_[cyt]+C00005_[cyt]+C00080_[cyt]	-1000	1000	0	0
R339	C04619_[cyt]+C00006_[cyt]<==>C05753_[cyt]+C00005_[cyt]+C00080_[cyt]	0	0	0	0
R340	C04619_[cyt]+C00006_[cyt]<==>C05753_[cyt]+C00005_[cyt]+C00080_[cyt]	-1000	1000	0	-0.00806014
R341	C04619_[cyt]+C00006_[cyt]<==>C05753_[cyt]+C00005_[cyt]+C00080_[cyt]	0	0	0	0
R342	C05757_[cyt]+C00006_[cyt]<==>C05756_[cyt]+C00005_[cyt]+C00080_[cyt]	-1000	1000	0	-0.00806014
R343	C05757_[cyt]+C00006_[cyt]<==>C05756_[cyt]+C00005_[cyt]+C00080_[cyt]	0	0	0	0
R344	C05757_[cyt]+C00006_[cyt]<==>C05756_[cyt]+C00005_[cyt]+C00080_[cyt]	-1000	1000	0	0
R345	C04688_[cyt]+C00006_[cyt]<==>C05759_[cyt]+C00005_[cyt]+C00080_[cyt]	0	0	0	0
R346	C04688_[cyt]+C00006_[cyt]<==>C05759_[cyt]+C00005_[cyt]+C00080_[cyt]	-1000	1000	0	-0.00806014
R347	C04688_[cyt]+C00006_[cyt]<==>C05759_[cyt]+C00005_[cyt]+C00080_[cyt]	-1000	1000	0	0
R348	C04633_[cyt]+C00006_[cyt]<==>C05762_[cyt]+C00005_[cyt]+C00080_[cyt]	-1000	1000	0	-0.00610304
R349	C04633_[cyt]+C00006_[cyt]<==>C05762_[cyt]+C00005_[cyt]+C00080_[cyt]	0	0	0	0
R350	C04633_[cyt]+C00006_[cyt]<==>C05762_[cyt]+C00005_[cyt]+C00080_[cyt]	-1000	1000	0	0
R351	C16219_[cyt]+C00005_[cyt]+C00080_[cyt]<==>C16220_[cyt]+C00006_[cyt]	-1000	1000	0	0
R352	C16219_[cyt]+C00005_[cyt]+C00080_[cyt]<==>C16220_[cyt]+C00006_[cyt]	-1000	1000	0	0.00264421
R353	C16219_[cyt]+C00005_[cyt]+C00080_[cyt]<==>C16220_[cyt]+C00006_[cyt]	0	0	0	0
R354	C04618_[cyt]<==>C04246_[cyt]+C00001_[cyt]	-1000	1000	0	0.00806014
R355	C05747_[cyt]<==>C05748_[cyt]+C00001_[cyt]	-1000	1000	0	0.00806014
R356	C04620_[cyt]<==>C05751_[cyt]+C00001_[cyt]	-1000	1000	0	0.00806014
R357	C04619_[cyt]<==>C05754_[cyt]+C00001_[cyt]	-1000	1000	0	0.00806014
R358	C05757_[cyt]<==>C05758_[cyt]+C00001_[cyt]	-1000	1000	0	0.00806014
R359	C04688_[cyt]<==>C05760_[cyt]+C00001_[cyt]	-1000	1000	0	0.00610304
R360	C04633_[cyt]<==>C05763_[cyt]+C00001_[cyt]	-1000	1000	0	0.00610304
R361	C16220_[cyt]<==>C16221_[cyt]+C00001_[cyt]	-1000	1000	0	0.00264421
R362	C05745_[cyt]+C00006_[cyt]<==>C04246_[cyt]+C00005_[cyt]+C00080_[cyt]	-1000	1000	0	-0.00806014
R363	C05749_[cyt]+C00006_[cyt]<==>C05748_[cyt]+C00005_[cyt]+C00080_[cyt]	-1000	1000	0	-0.00806014
R364	C05752_[cyt]+C00006_[cyt]<==>C05751_[cyt]+C00005_[cyt]+C00080_[cyt]	-1000	1000	0	-0.00806014
R365	C05755_[cyt]+C00006_[cyt]<==>C05754_[cyt]+C00005_[cyt]+C00080_[cyt]	-1000	1000	0	-0.00806014
R366	C05223_[cyt]+C00006_[cyt]<==>C05758_[cyt]+C00005_[cyt]+C00080_[cyt]	-1000	1000	0	-0.00806014
R367	C05761_[cyt]+C00006_[cyt]<==>C05760_[cyt]+C00005_[cyt]+C00080_[cyt]	-1000	1000	0	-0.00610304
R368	C05764_[cyt]+C00006_[cyt]<==>C05763_[cyt]+C00005_[cyt]+C00080_[cyt]	-1000	1000	0	-0.00610304
R369	C16221_[cyt]+C00005_[cyt]+C00080_[cyt]<==>C04088_[cyt]+C00006_[cyt]	-1000	1000	0	0.00264421
R370	C05764_[cyt]+C00005_[cyt]+C00080_[cyt]+C00007_[cyt]<==>C16520_[cyt]+C00006_[cyt]+2*C00001_[cyt]	-1000	1000	0	0.000240305
R371	C04088_[cyt]+C00005_[cyt]+C00080_[cyt]+C00007_[cyt]<==>C01203_[cyt]+C00006_[cyt]+2*C00001_[cyt]	-1000	1000	0	0.00259645
R372	C01203_[cyt]+C00005_[cyt]+C00080_[cyt]+C00007_[cyt]<==>C16160_[cyt]+C00006_[cyt]+2*C00001_[cyt]	-1000	1000	0	0.00222666
R373	C16160_[cyt]+C00005_[cyt]+C00080_[cyt]+C00007_[cyt]<==>E17_[cyt]+C00006_[cyt]+2*C00001_[cyt]	-1000	1000	0	0.00106954
R374	C16160_[cyt]+C00005_[cyt]+C00080_[cyt]+C00007_[cyt]<==>C16161_[cyt]+C00006_[cyt]+2*C00001_[cyt]	-1000	1000	0	5.95209e-05
R375	C16161_[cyt]+C00005_[cyt]+C00080_[cyt]+C00007_[cyt]<==>E36_[cyt]+C00006_[cyt]+2*C00001_[cyt]	-1000	1000	0	4.10401e-05
R376	C04688_[cyt]+C00043_[cyt]-->C00229_[cyt]+C04738_[cyt]	0	1000	0	0.000978551
R377	C04738_[cyt]+C00001_[cyt]-->C06022_[cyt]+C00033_[cyt]	0	1000	0	0.000978551
R378	C06022_[cyt]+C04688_[cyt]-->C04652_[cyt]+C00229_[cyt]	0	1000	0	0.000978551
R379	C04652_[cyt]+C04824_[cyt]-->C00015_[cyt]+C04932_[cyt]	0	1000	0	0.000489275
R380	C04652_[cyt]+C00001_[cyt]-->C00105_[cyt]+C04824_[cyt]	0	1000	0	0.000489275
R381	C00049_[cyt]+C00007_[cyt]-->C05840_[cyt]+C00027_[cyt]	0	1000	0	4.49937e-05
R382	C05840_[cyt]+C00111_[cyt]-->C03722_[cyt]+2*C00001_[cyt]+C00009_[cyt]	0	1000	0	4.49937e-05
R383	C03722_[cyt]+C00119_[cyt]+C00080_[cyt]-->C01185_[cyt]+C00013_[cyt]+C00011_[cyt]	0	1000	0	4.49937e-05
R384	C00002_[cyt]+C01185_[cyt]<==>C00013_[cyt]+C00857_[cyt]	-1000	1000	0	0
R385	C00002_[cyt]+C01185_[cyt]<==>C00013_[cyt]+C00857_[cyt]	-1000	1000	0	4.49937e-05
R386	C00002_[cyt]+C00857_[cyt]+C00064_[cyt]+C00001_[cyt]-->C00020_[cyt]+C00013_[cyt]+C00003_[cyt]+C00025_[cyt]	0	1000	0	4.49937e-05
R387	C00002_[cyt]+C00003_[cyt]-->C00008_[cyt]+C00006_[cyt]	0	1000	0	8.99874e-06
R388	C00002_[cyt]+C00003_[cyt]-->C00008_[cyt]+C00006_[cyt]	0	1000	0	0
R389	C01185_[cyt]+C00013_[cyt]<==>C00253_[cyt]+C00119_[cyt]+C00080_[cyt]	-1000	1000	0	-4.49937e-06
R390	C00049_[cyt]-->C00099_[cyt]+C00011_[cyt]	0	1000	0	1.12484e-05
R391	C00049_[cyt]-->C00099_[cyt]+C00011_[cyt]	0	1000	0	0
R392	C00143_[cyt]+C00141_[cyt]+C00001_[cyt]-->C00101_[cyt]+C00966_[cyt]	0	1000	0	1.12484e-05
R393	C00522_[cyt]+C00006_[cyt]<==>C00966_[cyt]+C00005_[cyt]+C00080_[cyt]	-1000	1000	0	-1.12484e-05
R394	C00002_[cyt]+C00522_[cyt]+C00099_[cyt]-->C00020_[cyt]+C00013_[cyt]+C00864_[cyt]	0	1000	0	1.12484e-05
R395	C00002_[cyt]+C00864_[cyt]-->C00008_[cyt]+C03492_[cyt]	0	1000	0	1.12484e-05
R396	C04352_[cyt]-->C01134_[cyt]+C00011_[cyt]	0	1000	0	1.12484e-05
R397	C00002_[cyt]+C03492_[cyt]+C00097_[cyt]-->C00020_[cyt]+C00013_[cyt]+C04352_[cyt]	0	1000	0	0
R398	C00063_[cyt]+C03492_[cyt]+C00097_[cyt]-->C00055_[cyt]+C00013_[cyt]+C04352_[cyt]	0	1000	0	1.12484e-05
R399	C00002_[cyt]+C01134_[cyt]-->C00013_[cyt]+C00882_[cyt]	0	1000	0	1.12484e-05
R400	C00002_[cyt]+C00882_[cyt]-->C00008_[cyt]+C00010_[cyt]	0	1000	0	1.12484e-05
R401	C00064_[cyt]+C00085_[cyt]<==>C00025_[cyt]+C00352_[cyt]	-1000	1000	0	0.0019571
R402	C06156_[cyt]<==>C00352_[cyt]	-1000	1000	0	-0.0019571
R403	C00024_[cyt]+C06156_[cyt]-->C00010_[cyt]+C04501_[cyt]	0	1000	0	0.0019571
R404	C00075_[cyt]+C04501_[cyt]-->C00013_[cyt]+C00043_[cyt]	0	1000	0	0.0019571
R405	C00074_[cyt]+C00043_[cyt]-->C04631_[cyt]+C00009_[cyt]	0	1000	0	0.000489275
R406	C01050_[cyt]+C00006_[cyt]<==>C04631_[cyt]+C00005_[cyt]+C00080_[cyt]	-1000	1000	0	-0.000489275
R407	C00002_[cyt]+C01050_[cyt]+C00041_[cyt]-->C00008_[cyt]+C00009_[cyt]+C01212_[cyt]	0	1000	0	0.000489275
R408	C00002_[cyt]+C01212_[cyt]+C00217_[cyt]-->C00008_[cyt]+C00009_[cyt]+C00692_[cyt]	0	1000	0	0.000489275
R409	C00002_[cyt]+C00692_[cyt]+C00680_[cyt]-->C00008_[cyt]+C00009_[cyt]+C04877_[cyt]	0	1000	0	0.000489275
R410	C00025_[cyt]<==>C00217_[cyt]	-1000	1000	0	0.000489275
R411	C00041_[cyt]<==>C00133_[cyt]	-1000	1000	0	0.000489275
R412	C00002_[cyt]+2*C00133_[cyt]-->C00008_[cyt]+C00009_[cyt]+C00993_[cyt]	0	1000	0	0.000489275
R413	C00002_[cyt]+C04877_[cyt]+C00993_[cyt]-->C00008_[cyt]+C00009_[cyt]+C04882_[cyt]	0	1000	0	0.000489275
R414	C04882_[cyt]+C17556_[cyt]-->C00105_[cyt]+C05897_[cyt]	0	1000	0	0.000489275
R415	C05897_[cyt]+C00043_[cyt]-->C05898_[cyt]+C00015_[cyt]	0	1000	0	0.000489275
R416	C05898_[cyt]+C00001_[cyt]-->C04574_[cyt]+E11_[cyt]+C00133_[cyt]	0	0	0	0
R417	C05898_[cyt]+C00001_[cyt]-->C04574_[cyt]+E11_[cyt]+C00133_[cyt]	0	1000	0	0.000489275
R418	C04574_[cyt]+C00001_[cyt]-->C17556_[cyt]+C00009_[cyt]	0	1000	0	0.000489275
R419	C00111_[cyt]+C00279_[cyt]-->C00447_[cyt]	0	1000	0	0.727511
R420	C00111_[cyt]+C00279_[cyt]-->C00447_[cyt]	0	0	0	0
R421	C00447_[cyt]+C00001_[cyt]-->C05382_[cyt]+C00009_[cyt]	0	1000	0	0.727511
R422	C00092_[cyt]+C00006_[cyt]-->C01236_[cyt]+C00005_[cyt]+C00080_[cyt]	0	0	0	0
R423	C01236_[cyt]+C00001_[cyt]-->C00345_[cyt]	0	1000	0	0
R424	C00345_[cyt]+C00006_[cyt]-->C00199_[cyt]+C00011_[cyt]+C00005_[cyt]+C00080_[cyt]	0	1000	0	0
R425	C00117_[cyt]<==>C00199_[cyt]	-1000	1000	0	0.71193
R426	C00117_[cyt]<==>C00199_[cyt]	-1000	1000	0	0
R427	C05382_[cyt]+C00118_[cyt]<==>C00117_[cyt]+C00231_[cyt]	-1000	1000	0	0.727511
R428	C00085_[cyt]+C00118_[cyt]<==>C00279_[cyt]+C00231_[cyt]	-1000	1000	0	0.63478
R429	C00199_[cyt]<==>C00231_[cyt]	-1000	1000	0	-1.36229
R430	C05382_[cyt]+C00118_[cyt]<==>C00279_[cyt]+C00085_[cyt]	-1000	1000	0	0
R431	C01182_[cax]+0.97*C00011_[cax]+0.97*C00001_[cax]+0.03*C00007_[cax]-->1.97*C00197_[cax]+0.03*C00988_[cax]	0	1000	0	2.07419
R432	C00002_[cyt]+C00199_[cyt]-->C00008_[cyt]+C01182_[cyt]	0	1000	0	2.07419
R433	C00002_[cyt]+C00117_[cyt]<==>C00020_[cyt]+C00119_[cyt]	-1000	1000	0	0.0155806
R434	C00111_[cyt]-->C00546_[cyt]+C00009_[cyt]	0	1000	0	0
R435	C03451_[cyt]<==>C00051_[cyt]+C00546_[cyt]	-1000	1000	0	0
R436	C03451_[cyt]+C00001_[cyt]-->C00051_[cyt]+C00256_[cyt]	0	1000	0	0
R437	C00085_[cyt]+C00009_[cyt]-->C00227_[cyt]+C00279_[cyt]+C00001_[cyt]	0	1000	0	0.100366
R438	C00085_[cyt]+C00009_[cyt]-->C00227_[cyt]+C00279_[cyt]+C00001_[cyt]	0	0	0	0
R439	C00231_[cyt]+C00009_[cyt]-->C00227_[cyt]+C00118_[cyt]+C00001_[cyt]	0	1000	0	0
R440	C00231_[cyt]+C00009_[cyt]-->C00227_[cyt]+C00118_[cyt]+C00001_[cyt]	0	1000	0	0
R441	C00002_[cyt]+C05382_[cyt]-->C00008_[cyt]+C00447_[cyt]	0	1000	0	0
R442	C00002_[cyt]+C05382_[cyt]-->C00008_[cyt]+C00447_[cyt]	0	1000	0	0
R443	E1_[ext]-->E1_[tlm]	0	1000	0	20.78
R444	E1_[tlm]-->E1_P680_[tlm]	0	1000	0	9.58233
R445	E1_[tlm]-->E1_P700_[tlm]	0	1000	0	11.1977
R446	C00005_[cyt]+5*C00080_[cyt]+C10385_[tlm]-->C00006_[cyt]+C16695_[tlm]+4*C00080_[tll]	0	1000	0	0.995974
R447	C00005_[cyt]+5*C00080_[cyt]+C10385_[cym]-->C00006_[cyt]+C16695_[cym]+4*C00080_[pps]	0	1000	0	0
R448	C00005_[cyt]+4*C00080_[cyt]+C10385_[tlm]+C00001_[cyt]+C00011_[cyt]-->C00006_[cyt]+C16695_[tlm]+4*C00080_[tll]+C00288_[cyt]	0	1000	0	0.281761
R449	C00005_[cyt]+4*C00080_[cyt]+C10385_[cym]+C00001_[cyt]+C00011_[cyt]-->C00006_[cyt]+C16695_[cym]+4*C00080_[pps]+C00288_[cyt]	0	1000	0	0
R450	C00004_[cyt]+C10385_[tlm]+C00080_[cyt]-->C00003_[cyt]+C16695_[tlm]	0	1000	0	0
R451	C00004_[cyt]+C10385_[tlm]+C00080_[cyt]-->C00003_[cyt]+C16695_[tlm]	0	1000	0	0
R452	C00004_[cyt]+C10385_[tlm]+C00080_[cyt]-->C00003_[cyt]+C16695_[tlm]	0	1000	0	0
R453	C00004_[cyt]+C10385_[cym]+C00080_[cyt]-->C00003_[cyt]+C16695_[cym]	0	1000	0	0
R454	C00004_[cyt]+C10385_[cym]+C00080_[cyt]-->C00003_[cyt]+C16695_[cym]	0	1000	0	0
R455	C00004_[cyt]+C10385_[cym]+C00080_[cyt]-->C00003_[cyt]+C16695_[cym]	0	1000	0	0
R456	4*C03025_[tll]+C00007_[cyt]+8*C00080_[cyt]-->4*C03162_[tll]+4*C00080_[tll]+2*C00001_[cyt]	0	1000	0	0
R457	4*C03025_[tll]+C00007_[cyt]+8*C00080_[cyt]-->4*C03162_[tll]+4*C00080_[tll]+2*C00001_[cyt]	0.2263	0.2263	0	0.2263
R458	4*C03025_[pps]+C00007_[cyt]+8*C00080_[cyt]-->4*C03162_[pps]+4*C00080_[pps]+2*C00001_[cyt]	0	1000	0	0
R459	4*C03025_[pps]+C00007_[cyt]+8*C00080_[cyt]-->4*C03162_[pps]+4*C00080_[pps]+2*C00001_[cyt]	0	1000	0	0
R460	2*C16695_[tlm]+C00007_[cyt]+4*C00080_[cyt]-->2*C10385_[tlm]+4*C00080_[tll]+2*C00001_[cyt]	0	0	0	0
R461	2*C16695_[cym]+C00007_[cyt]+4*C00080_[cyt]-->2*C10385_[cym]+4*C00080_[pps]+2*C00001_[cyt]	0	1000	0	0
R462	C16695_[tlm]+2*C03162_[tll]-->C10385_[tlm]+2*C00080_[tll]+2*C03025_[tll]	0	0	0	0
R463	C16695_[cym]+2*C03162_[pps]-->C10385_[cym]+2*C00080_[pps]+2*C03025_[pps]	0	1000	0	0
R464	C16695_[tlm]+1*ORieske_B6_[tlm]-->PQH_B6_L_[tlm]+1*RRieske_B6_[tlm]+1*C00080_[tll]	0	1000	0	12.1029
R465	1*RRieske_B6_[tlm]+1*C03162_[tll]-->1*C03025_[tll]+1*ORieske_B6_[tlm]	0	1000	0	12.1029
R466	PQH_B6_L_[tlm]+1*HB3p_B6_[tlm]-->1*C10385_B6_S_[tlm]+1*C00080_[tll]+1*HB2p_B6_[tlm]	0	1000	0	12.1029
R467	1*C10385_B6_S_[tlm]-->1*C10385_[tlm]	0	1000	0	6.05144
R468	1*C10385_B6_S_[tlm]+1*HB2p_B6_[tlm]+1*C00080_[cyt]-->1*PQH_B6_S_[tlm]+1*HB3p_B6_[tlm]	0	1000	0	6.05144
R469	1*PQH_B6_S_[tlm]+1*HB2p_B6_[tlm]+1*C00080_[cyt]-->C16695_[tlm]+1*HB3p_B6_[tlm]	0	1000	0	6.05144
R470	C16695_[cym]+1*ORieske_B6_[cym]-->PQH_B6_L_[cym]+1*RRieske_B6_[cym]+1*C00080_[pps]	0	1000	0	0
R471	1*RRieske_B6_[cym]+1*C03162_[pps]-->1*C03025_[pps]+1*ORieske_B6_[cym]	0	1000	0	0
R472	PQH_B6_L_[cym]+1*HB3p_B6_[cym]-->1*C10385_B6_S_[cym]+1*C00080_[pps]+1*HB2p_B6_[cym]	0	1000	0	0
R473	1*C10385_B6_S_[cym]-->1*C10385_[cym]	0	1000	0	0
R474	1*C10385_B6_S_[cym]+1*HB2p_B6_[cym]+1*C00080_[cyt]-->1*PQH_B6_S_[cym]+1*HB3p_B6_[cym]	0	1000	0	0
R475	1*PQH_B6_S_[cym]+1*HB2p_B6_[cym]+1*C00080_[cyt]-->C16695_[cym]+1*HB3p_B6_[cym]	0	1000	0	0
R476	E1_P700_[tlm]+C00139_[cyt]+P700_[tlm]-->C00138_[cyt]+P700p_[tlm]	0	1000	0	11.15
R477	P700p_[tlm]+C03025_[tll]-->C03162_[tll]+P700_[tlm]	0	1000	0	11.1977
R478	2*C00138_[cyt]+C00006_[cyt]+C00080_[cyt]<==>2*C00139_[cyt]+C00005_[cyt]	-1000	1000	0	5.55813
R479	2*C00138_[cyt]+C00343_[cyt]+2*C00080_[cyt]<==>2*C00139_[cyt]+C00342_[cyt]	-1000	1000	0	0.00534553
R480	E1_P700_[tlm]+1*P700_[tlm]+1*C00007_[cyt]-->1*P700p_[tlm]+1*C00704_[cyt]	0.0477	1000	0	0.0477
R481	2*C00005_[cyt]+2*C00080_[cyt]+C00007_[cyt]-->2*C00006_[cyt]+2*C00001_[cyt]	0.2263	0.2263	0	0.2263
R482	1*C00007_[cyt]+1*QAn_P680_[tlm]-->1*C00704_[cyt]+1*QA_P680_[tlm]	0.0473	1000	0	0.0473
R483	C00005_[cyt]+5*C00080_[cyt]+C10385_[tlm]-->C00006_[cyt]+C16695_[tlm]+4*C00080_[tll]	0	0	0	0
R484	1*E1_P680_[tlm]+1*P680_[tlm]+1*QA_P680_[tlm]-->1*P680p_[tlm]+1*QAn_P680_[tlm]	0	1000	0	9.58233
R485	1*C10385_[tlm]+1*QAn_P680_[tlm]+C00080_[cyt]-->1*PQn_P680_[tlm]+1*QA_P680_[tlm]	0	1000	0	4.76751
R486	1*PQn_P680_[tlm]+1*QAn_P680_[tlm]+C00080_[cyt]-->1*C16695_[tlm]+1*QA_P680_[tlm]	0	1000	0	4.76751
R487	1*P680p_[tlm]+1*S0_P680_[tlm]-->1*P680_[tlm]+1*S1_P680_[tlm]	0	1000	0	2.39558
R488	P680p_[tlm]+1*S1_P680_[tlm]-->1*P680_[tlm]+1*S2_P680_[tlm]	0	1000	0	2.39558
R489	1*P680p_[tlm]+1*S2_P680_[tlm]-->1*P680_[tlm]+1*S3_P680_[tlm]	0	1000	0	2.39558
R490	1*P680p_[tlm]+1*S3_P680_[tlm]-->1*P680_[tlm]+1*S4_P680_[tlm]	0	1000	0	2.39558
R491	1*S4_P680_[tlm]+2*C00001_[tll]-->1*S0_P680_[tlm]+C00007_[tll]+4*C00080_[tll]	0	1000	0	2.39558
R492	14*C00080_[tll]+3*C00008_[cyt]+3*C00009_[cyt]-->3*C00002_[cyt]+3*C00001_[cyt]+14*C00080_[cyt]	0	1000	0	2.84316
R493	14*C00080_[pps]+3*C00008_[cyt]+3*C00009_[cyt]-->3*C00002_[cyt]+3*C00001_[cyt]+14*C00080_[cyt]	0	0	0	0
R494	C00008_[cyt]+C00074_[cyt]-->C00002_[cyt]+C00022_[cyt]	0	0	0	0
R495	C00008_[cyt]+C00074_[cyt]-->C00002_[cyt]+C00022_[cyt]	0	1000	0	0.458803
R496	C00022_[cyt]+C00010_[cyt]+C00003_[cyt]-->C00024_[cyt]+C00011_[cyt]+C00004_[cyt]+C00080_[cyt]	0	1000	0	0
R497	C00022_[cyt]+C00010_[cyt]+C00003_[cyt]-->C00024_[cyt]+C00011_[cyt]+C00004_[cyt]+C00080_[cyt]	0	1000	0	0
R498	C00022_[cyt]+C00010_[cyt]+C00003_[cyt]-->C00024_[cyt]+C00011_[cyt]+C00004_[cyt]+C00080_[cyt]	0	1000	0	0
R499	C00002_[cyt]+C00033_[cyt]+C00010_[cyt]-->C00020_[cyt]+C00013_[cyt]+C00024_[cyt]	0	1000	0	0.104146
R500	C00033_[cyt]+C00004_[cyt]+C00080_[cyt]-->C00084_[cyt]+C00003_[cyt]+C00001_[cyt]	0	1000	0	0
R501	C00084_[cyt]+C00004_[cyt]+C00080_[cyt]-->C00469_[cyt]+C00003_[cyt]	0	1000	0	0
R502	C00084_[cyt]+C00005_[cyt]+C00080_[cyt]-->C00469_[cyt]+C00006_[cyt]	0	1000	0	0
R503	C00074_[cyt]+C00288_[cyt]+C00080_[cyt]-->C00009_[cyt]+C00036_[cyt]	0	1000	0	0.0550218
R504	C00149_[cyt]+C00003_[cyt]<==>C00036_[cyt]+C00004_[cyt]+C00080_[cyt]	-1000	1000	0	0.0160727
R505	C00049_[cyt]+C00026_[cyt]<==>C00036_[cyt]+C00025_[cyt]	-1000	1000	0	-0.0470547
R506	C00002_[cyt]+C00022_[cyt]+C00001_[cyt]-->C00020_[cyt]+C00074_[cyt]+C00009_[cyt]	0	1000	0	0
R507	C00041_[cyt]+C00003_[cyt]+C00001_[cyt]<==>C00022_[cyt]+C00014_[cyt]+C00004_[cyt]+C00080_[cyt]	-1000	1000	0	-0.00855045
R508	C00158_[cyt]<==>C00417_[cyt]+C00001_[cyt]	-1000	1000	0	0.0240398
R509	C00311_[cyt]<==>C00417_[cyt]+C00001_[cyt]	-1000	1000	0	-0.0240398
R510	C00311_[cyt]+C00006_[cyt]-->C00026_[cyt]+C00011_[cyt]+C00005_[cyt]+C00080_[cyt]	0	1000	0	0.0240398
R511	C00002_[cyt]+C00042_[cyt]+C00010_[cyt]<==>C00008_[cyt]+C00009_[cyt]+C00091_[cyt]	-1000	1000	0	1.68726e-06
R512	C00149_[cyt]<==>C00122_[cyt]+C00001_[cyt]	-1000	1000	0	-0.0160727
R513	C00042_[cyt]+C10385_[tlm]-->C16695_[tlm]+C00122_[cyt]	0	1000	0	0.00618905
R514	C00042_[cyt]+C10385_[cym]-->C16695_[cym]+C00122_[cyt]	0	1000	0	0
R515	C00024_[cyt]+C00001_[cyt]+C00036_[cyt]-->C00158_[cyt]+C00010_[cyt]	0	1000	0	0.0240398
R516	C00256_[cyt]+C00003_[cyt]<==>C00022_[cyt]+C00004_[cyt]+C00080_[cyt]	-1000	1000	0	0
R517	C00149_[cyt]+C00006_[cyt]-->C00022_[cyt]+C00011_[cyt]+C00005_[cyt]+C00080_[cyt]	0	0	0	0
R518	C00024_[cyt]+C00009_[cyt]-->C00010_[cyt]+C00227_[cyt]	0	1000	0	0
R519	C00002_[cyt]+C00033_[cyt]<==>C00008_[cyt]+C00227_[cyt]	-1000	1000	0	-0.100366
R520	C00988_[cyt]+C00001_[cyt]-->C00160_[cyt]+C00009_[cyt]	0	1000	0	0.0622258
R521	C00988_[cyt]+C00001_[cyt]-->C00160_[cyt]+C00009_[cyt]	0	1000	0	0
R522	C00988_[cyt]+C00001_[cyt]-->C00160_[cyt]+C00009_[cyt]	0	1000	0	0
R523	2*C00139_[cyt]+C00022_[cyt]+C00010_[cyt]-->2*C00138_[cyt]+C00024_[cyt]+C00011_[cyt]+2*C00080_[cyt]	0	1000	0	0
R524	C00209_[cyt]-->C00058_[cyt]+C00011_[cyt]	0	1000	0	0
R525	C00058_[cyt]+2*C00995_[cyt]-->C00011_[cyt]+2*C00998_[cyt]+2*C00080_[cyt]	0	1000	0	0
R526	C00049_[cyt]+C00001_[cyt]+C00007_[cyt]-->C00036_[cyt]+C00014_[cyt]+C00027_[cyt]	0	1000	0	0
R527	C00025_[cyt]-->C00334_[cyt]+C00011_[cyt]	0	1000	0	0
R528	C00026_[cyt]-->C00232_[cyt]+C00011_[cyt]	0	1000	0	0
R529	C00232_[cyt]+C00006_[cyt]+C00001_[cyt]-->C00042_[cyt]+C00005_[cyt]+C00080_[cyt]	0	1000	0	0
R530	C00334_[cyt]+C00026_[cyt]<==>C00232_[cyt]+C00025_[cyt]	-1000	1000	0	0
R531	C00160_[cyt]+C00003_[cyt]-->C00048_[cyt]+C00004_[cyt]+C00080_[cyt]	0	0	0	0
R532	C00160_[cyt]+C00003_[cyt]-->C00048_[cyt]+C00004_[cyt]+C00080_[cyt]	0	1000	0	0.0622438
R533	C00064_[cyt]+C00119_[cyt]+C00001_[cyt]-->C03090_[cyt]+C00013_[cyt]+C00025_[cyt]	0	1000	0	0.00615395
R534	C00002_[cyt]+C03090_[cyt]+C00037_[cyt]-->C00008_[cyt]+C00009_[cyt]+C03838_[cyt]	0	1000	0	0.00615395
R535	C00234_[cyt]+C03838_[cyt]-->C00101_[cyt]+C04376_[cyt]	0	0	0	0
R536	C03838_[cyt]+C00445_[cyt]+C00001_[cyt]-->C04376_[cyt]+C00101_[cyt]+C00080_[cyt]	0	1000	0	0.00609096
R537	C00002_[cyt]+C04376_[cyt]+C00064_[cyt]+C00001_[cyt]-->C00008_[cyt]+C00009_[cyt]+C04640_[cyt]+C00025_[cyt]	0	1000	0	0.00615395
R538	C00002_[cyt]+C04640_[cyt]-->C00008_[cyt]+C00009_[cyt]+C03373_[cyt]	0	1000	0	0.00615395
R539	C00002_[cyt]+C03373_[cyt]+C00288_[cyt]+C00080_[cyt]-->C00008_[cyt]+C00009_[cyt]+C15667_[cyt]	0	1000	0	0.00614945
R540	C15667_[cyt]<==>C04751_[cyt]	-1000	1000	0	0.00614945
R541	C00002_[cyt]+C04751_[cyt]+C00049_[cyt]<==>C00008_[cyt]+C00009_[cyt]+C04823_[cyt]	-1000	1000	0	0.00614945
R542	C04823_[cyt]<==>C00122_[cyt]+C04677_[cyt]	-1000	1000	0	0.00614945
R543	C00234_[cyt]+C04677_[cyt]-->C00101_[cyt]+C04734_[cyt]	0	1000	0	0.00781112
R544	C00130_[cyt]+C00001_[cyt]<==>C04734_[cyt]	-1000	1000	0	-0.00781112
R545	C00044_[cyt]+C00130_[cyt]+C00049_[cyt]-->C00035_[cyt]+C00009_[cyt]+C03794_[cyt]	0	1000	0	0.00464843
R546	C03794_[cyt]-->C00122_[cyt]+C00020_[cyt]	0	1000	0	0.00464843
R547	C00342_[cyt]+C00008_[cyt]-->C00206_[cyt]+C00343_[cyt]+C00001_[cyt]	0	1000	0	0.000510246
R548	C00360_[cyt]+C00001_[cyt]<==>C00559_[cyt]+C00009_[cyt]	-1000	1000	0	0
R549	C00360_[cyt]+C00001_[cyt]<==>C00559_[cyt]+C00009_[cyt]	-1000	1000	0	0
R550	C00035_[cyt]+C00342_[cyt]-->C00361_[cyt]+C00343_[cyt]+C00001_[cyt]	0	1000	0	0.00046726
R551	C00020_[cyt]+C00013_[cyt]<==>C00147_[cyt]+C00119_[cyt]	-1000	1000	0	-0.000140043
R552	C00044_[cyt]+C00001_[cyt]-->C00144_[cyt]+C00013_[cyt]	0	1000	0	0
R553	C00002_[cyt]+C00035_[cyt]<==>C00008_[cyt]+C00044_[cyt]	-1000	1000	0	0.00749412
R554	C00002_[cyt]+C00206_[cyt]<==>C00008_[cyt]+C00131_[cyt]	-1000	1000	0	0.000510246
R555	C00002_[cyt]+C00361_[cyt]<==>C00008_[cyt]+C00286_[cyt]	-1000	1000	0	0.00046726
R556	C05198_[cyt]+C00001_[cyt]-->E19_[cyt]+C00147_[cyt]	0	1000	0	8.99874e-06
R557	C00020_[cyt]+C00001_[cyt]<==>C00212_[cyt]+C00009_[cyt]	-1000	1000	0	-0.000469455
R558	C00020_[cyt]+C00001_[cyt]<==>C00212_[cyt]+C00009_[cyt]	-1000	1000	0	0
R559	C00130_[cyt]+C00003_[cyt]+C00001_[cyt]-->C00655_[cyt]+C00004_[cyt]+C00080_[cyt]	0	1000	0	0.00316269
R560	C00002_[cyt]+C00655_[cyt]+C00064_[cyt]+C00001_[cyt]<==>C00020_[cyt]+C00013_[cyt]+C00144_[cyt]+C00025_[cyt]	-1000	1000	0	0.00316269
R561	C00002_[cyt]+C00144_[cyt]<==>C00008_[cyt]+C00035_[cyt]	-1000	1000	0	0.00316719
R562	C03838_[cyt]+C00058_[cyt]+C00002_[cyt]-->C04376_[cyt]+C00009_[cyt]+C00008_[cyt]	0	1000	0	6.29912e-05
R563	C00002_[cyt]+C00020_[cyt]<==>2*C00008_[cyt]	-1000	1000	0	0.143801
R564	C00002_[cyt]+C00020_[cyt]<==>2*C00008_[cyt]	0	0	0	0
R565	C00002_[cyt]+C00360_[cyt]<==>C00008_[cyt]+C00206_[cyt]	-1000	1000	0	0
R566	C00002_[cyt]+C00360_[cyt]<==>C00008_[cyt]+C00206_[cyt]	-1000	1000	0	0
R567	C00075_[cyt]+C00001_[cyt]-->C00105_[cyt]+C00013_[cyt]	0	1000	0	0
R568	C00002_[cyt]+C00705_[cyt]<==>C00008_[cyt]+C00458_[cyt]	-1000	1000	0	0.000465877
R569	C00002_[cyt]+C01346_[cyt]<==>C00008_[cyt]+C00460_[cyt]	-1000	1000	0	0
R570	C00169_[cyt]+C00049_[cyt]<==>C00009_[cyt]+C00438_[cyt]	-1000	1000	0	0.00619074
R571	C00337_[cyt]+C00001_[cyt]<==>C00438_[cyt]	0	0	0	0
R572	C00337_[cyt]+C00001_[cyt]<==>C00438_[cyt]	-1000	1000	0	-0.00619074
R573	C00337_[cyt]+C00122_[cyt]-->C00295_[cyt]+C00042_[cyt]	0	1000	0	0.00619074
R574	C00337_[cyt]+C00122_[cyt]-->C00295_[cyt]+C00042_[cyt]	0	0	0	0
R575	C01103_[cyt]+C00013_[cyt]<==>C00295_[cyt]+C00119_[cyt]	-1000	1000	0	-0.00619074
R576	C01103_[cyt]-->C00105_[cyt]+C00011_[cyt]	0	1000	0	0.00619074
R577	C00002_[cyt]+C00055_[cyt]<==>C00008_[cyt]+C00112_[cyt]	-1000	1000	0	0.00355985
R578	C00002_[cyt]+C00105_[cyt]<==>C00008_[cyt]+C00015_[cyt]	-1000	1000	0	0.00716929
R579	C00002_[cyt]+C00105_[cyt]<==>C00008_[cyt]+C00015_[cyt]	0	0	0	0
R580	C00002_[cyt]+C00015_[cyt]<==>C00008_[cyt]+C00075_[cyt]	-1000	1000	0	0.010347
R581	C00002_[cyt]+C00112_[cyt]<==>C00008_[cyt]+C00063_[cyt]	-1000	1000	0	0.00309397
R582	C00002_[cyt]+C00075_[cyt]+C00014_[cyt]-->C00008_[cyt]+C00009_[cyt]+C00063_[cyt]	0	1000	0	0.00303717
R583	C00002_[cyt]+C00075_[cyt]+C00064_[cyt]+C00001_[cyt]-->C00008_[cyt]+C00009_[cyt]+C00063_[cyt]+C00025_[cyt]	0	1000	0	0
R584	C00458_[cyt]+C00001_[cyt]-->C00460_[cyt]+C00014_[cyt]	0	1000	0	0
R585	C00063_[cyt]+C00001_[cyt]-->C00075_[cyt]+C00014_[cyt]	0	1000	0	0
R586	C00002_[cyt]+C00364_[cyt]<==>C00008_[cyt]+C00363_[cyt]	-1000	1000	0	0.00051205
R587	C00002_[cyt]+C00365_[cyt]<==>C00008_[cyt]+C01346_[cyt]	-1000	1000	0	-0.00051205
R588	C00143_[cyt]+C00365_[cyt]+C00080_[cyt]+C00005_[cyt]-->C00101_[cyt]+C00364_[cyt]+C00006_[cyt]	0	1000	0	0.00051205
R589	C00044_[cyt]+C00001_[cyt]-->C00144_[cyt]+C00013_[cyt]	0	1000	0	0
R590	C00342_[cyt]+C00112_[cyt]-->C00705_[cyt]+C00343_[cyt]+C00001_[cyt]	0	1000	0	0.000465877
R591	C00342_[cyt]+C00015_[cyt]-->C01346_[cyt]+C00343_[cyt]+C00001_[cyt]	0	1000	0	0.00051205
R592	C00002_[cyt]+C00363_[cyt]<==>C00008_[cyt]+C00459_[cyt]	-1000	1000	0	0.00051205
R593	C05427_[cyt]+C00544_[cyt]-->C15882_[cyt]+C00013_[cyt]+C00011_[cyt]	0	1000	0	9.9374e-06
R594	C15882_[cyt]<==>C14151_[cyt]	-1000	1000	0	4.7321e-06
R595	C15883_[cyt]<==>C02483_[cyt]	-1000	1000	0	5.20531e-06
R596	C00019_[cyt]+C02483_[cyt]-->C00021_[cyt]+C02477_[cyt]	0	1000	0	4.7321e-06
R597	C14151_[cyt]+C00019_[cyt]-->C14152_[cyt]+C00021_[cyt]	0	1000	0	4.7321e-07
R598	C00251_[cyt]-->C00156_[cyt]+C00022_[cyt]	0	1000	0	0
R599	C04145_[cyt]+C00156_[cyt]-->C00013_[cyt]+C03885_[cyt]	0	1000	0	0
R600	C03885_[cyt]+4*C00080_[cyt]-->C17570_[cyt]+C00001_[cyt]	0	1000	0	0
R601	C17570_[cyt]+C00019_[cyt]-->C10385_[cyt]+C00021_[cyt]+2*C00080_[cyt]	0	1000	0	0
R602	C15882_[cyt]+C00019_[cyt]-->C15883_[cyt]+C00021_[cyt]	0	1000	0	5.20531e-06
R603	C00251_[cyt]<==>C00885_[cyt]	-1000	1000	0	0
R604	C00251_[cyt]<==>C00885_[cyt]	-1000	1000	0	3.1705e-05
R605	C00885_[cyt]+C00026_[cyt]-->C16519_[cyt]+C00011_[cyt]	0	1000	0	3.1705e-05
R606	C16519_[cyt]-->C05817_[cyt]+C00022_[cyt]	0	1000	0	3.1705e-05
R607	C05817_[cyt]-->C02730_[cyt]+C00001_[cyt]	0	1000	0	3.1705e-05
R608	C00002_[cyt]+C02730_[cyt]+C00010_[cyt]-->C00020_[cyt]+C00013_[cyt]+C03160_[cyt]	0	1000	0	3.1705e-05
R609	C03160_[cyt]-->C15547_[cyt]+C00001_[cyt]	0	1000	0	3.1705e-05
R610	C15547_[cyt]+C00001_[cyt]-->C03657_[cyt]+C00010_[cyt]	0	1000	0	3.1705e-05
R611	C03657_[cyt]+C05427_[cyt]-->C13309_[cyt]+C00011_[cyt]+C00013_[cyt]+2*C00080_[cyt]	0	1000	0	3.1705e-05
R612	C13309_[cyt]+C00019_[cyt]-->C02059_[cyt]+C00021_[cyt]	0	1000	0	3.1705e-05
R613	C01179_[cyt]+C00007_[cyt]-->C00544_[cyt]+C00011_[cyt]	0	1000	0	9.9374e-06
R614	C00044_[cyt]+3*C00001_[cyt]-->C00058_[cyt]+C01304_[cyt]+C00013_[cyt]	0	1000	0	1.34981e-05
R615	C01304_[cyt]+C00001_[cyt]-->C01268_[cyt]+C00014_[cyt]	0	1000	0	1.34981e-05
R616	C04454_[cyt]+C00001_[cyt]<==>C04732_[cyt]+C00009_[cyt]	-1000	1000	0	1.34981e-05
R617	C01268_[cyt]+C00005_[cyt]+C00080_[cyt]-->C04454_[cyt]+C00006_[cyt]	0	1000	0	1.34981e-05
R618	C00199_[cyt]-->C15556_[cyt]+C00058_[cyt]	0	1000	0	2.69962e-05
R619	C04732_[cyt]+C15556_[cyt]-->C04332_[cyt]+2*C00001_[cyt]+C00009_[cyt]	0	1000	0	2.69962e-05
R620	2*C04332_[cyt]-->C00255_[cyt]+C04732_[cyt]	0	1000	0	1.34981e-05
R621	C00002_[cyt]+C00255_[cyt]-->C00008_[cyt]+C00061_[cyt]	0	1000	0	8.99874e-06
R622	C00002_[cyt]+C00061_[cyt]-->C00013_[cyt]+C00016_[cyt]	0	1000	0	4.49937e-06
R623	C01847_[cyt]+C00006_[cyt]<==>C00061_[cyt]+C00005_[cyt]+C00080_[cyt]	-1000	1000	0	-6.74906e-06
R624	C01847_[cyt]+C00007_[cyt]+C00004_[cyt]+C00080_[cyt]-->C03114_[cyt]+C00279_[cyt]+C00001_[cyt]+C00003_[cyt]	0	1000	0	4.49937e-06
R625	C00498_[cyt]+C00093_[cyt]-->C10517_[cyt]+C00008_[cyt]	0	1000	0	0
R626	C10517_[cyt]+C00001_[cyt]-->C11546_[cyt]+C00009_[cyt]	0	1000	0	0
R627	C00047_[cyt]-->C01672_[cyt]+C00011_[cyt]	0	1000	0	0
R628	C00179_[cyt]+C00001_[cyt]-->C00134_[cyt]+C00086_[cyt]	0	1000	0	0.000776141
R629	C01137_[cyt]+C00134_[cyt]-->C00170_[cyt]+C00315_[cyt]+C00080_[cyt]	0	1000	0	0.000131044
R630	C01137_[cyt]+C00315_[cyt]-->C00170_[cyt]+C00750_[cyt]+C00080_[cyt]	0	1000	0	0
R631	C00170_[cyt]+C00009_[cyt]-->C00147_[cyt]+C04188_[cyt]	0	1000	0	0.000131044
R632	C04188_[cyt]<==>C04582_[cyt]	-1000	1000	0	0.000131044
R633	C00002_[cyt]+C00103_[cyt]-->C00013_[cyt]+C00498_[cyt]	0	1000	0	0.00407872
R634	C00498_[cyt]-->C00008_[cyt]+C00718_[cyt]	0	1000	0	0.00407872
R635	C00498_[cyt]-->C00008_[cyt]+C00718_[cyt]	0	1000	0	0
R636	C00718_[cyt]+C00182N_[cyt]-->C00182_[cyt]	0	1000	0	0.00407872
R637	C00718_[cyt]+C00009_[cyt]-->C00103_[cyt]	0	1000	0	0
R638	C00718_[cyt]+C00009_[cyt]-->C00103_[cyt]	0	1000	0	0
R639	C00182_[cyt]+C00009_[cyt]-->C00103_[cyt]+C00182N_[cyt]	0	1000	0	0
R640	C00182_[cyt]+C00009_[cyt]-->C00103_[cyt]+C00182N_[cyt]	0	1000	0	0
R641	C00182_[cyt]+C00001_[cyt]-->C00031_[cyt]+C00182N_[cyt]	0	1000	0	0
R642	C00182_[cyt]+C00001_[cyt]-->C00031_[cyt]+C00182N_[cyt]	0	1000	0	0
R643	2*C00024_[cyt]<==>C00010_[cyt]+C00332_[cyt]	-1000	1000	0	0
R644	C03561_[cyt]+C00006_[cyt]<==>C00332_[cyt]+C00005_[cyt]+C00080_[cyt]	-1000	1000	0	0
R645	C03561_[cyt]<==>C06143_[cyt]+C00010_[cyt]	-1000	1000	0	0
R646	1*C00049_[cyt]+1*C00062_[cyt]+2*C00002_[cyt]+E10N_[cyt]-->E10_[cyt]+2*C00009_[cyt]+2*C00008_[cyt]	0	1000	0	0
R647	E10_[cyt]+2*C00001_[cyt]-->1*C00049_[cyt]+1*C00062_[cyt]+E10N_[cyt]	0	1000	0	0
R648	C00022_[cyt]+C00118_[cyt]-->C11437_[cyt]+C00011_[cyt]	0	1000	0	0.00332487
R649	C11437_[cyt]+C00005_[cyt]+C00080_[cyt]-->C11434_[cyt]+C00006_[cyt]	0	1000	0	0.00331587
R650	C11434_[cyt]+C00063_[cyt]-->C11435_[cyt]+C00013_[cyt]	0	1000	0	0.00331587
R651	C11435_[cyt]+C00002_[cyt]-->C11436_[cyt]+C00008_[cyt]	0	1000	0	0.00331587
R652	C11436_[cyt]-->C11453_[cyt]+C00055_[cyt]	0	1000	0	0.00331587
R653	C11453_[cyt]+2*C00138_[cyt]+2*C00080_[cyt]-->C11811_[cyt]+C00001_[cyt]+2*C00139_[cyt]	0	1000	0	0.00331587
R654	C11811_[cyt]+C00005_[cyt]+C00080_[cyt]-->C00129_[cyt]+C00006_[cyt]+C00001_[cyt]	0	1000	0	0.00248662
R655	C11811_[cyt]+C00005_[cyt]+C00080_[cyt]-->C00235_[cyt]+C00006_[cyt]+C00001_[cyt]	0	1000	0	0.000829249
R656	C00129_[cyt]<==>C00235_[cyt]	-1000	1000	0	0
R657	C00235_[cyt]+C00129_[cyt]-->C00013_[cyt]+C00341_[cyt]	0	1000	0	0.000829249
R658	C00341_[cyt]+C00129_[cyt]-->C00013_[cyt]+C00448_[cyt]	0	1000	0	0.000829249
R659	C00448_[cyt]+C00129_[cyt]-->C00013_[cyt]+C00353_[cyt]	0	1000	0	0.000819126
R660	C00448_[cyt]+8*C00129_[cyt]-->C04574_[cyt]+8*C00013_[cyt]	0	1000	0	1.12484e-06
R661	C00353_[cyt]+3*C00080_[cyt]+3*C00005_[cyt]-->C05427_[cyt]+3*C00006_[cyt]	0	1000	0	0.000432987
R662	C00341_[cyt]+7*C00129_[cyt]-->C04145_[cyt]+7*C00013_[cyt]	0	1000	0	0
R663	C00353_[cyt]+5*C00129_[cyt]-->C04145_[cyt]+5*C00013_[cyt]	0	1000	0	0
R664	C03373_[cyt]+C00019_[cyt]<==>C04556_[cyt]+C00073_[cyt]+C05198_[cyt]+C00058_[cyt]+C00237_[cyt]	-1000	1000	0	4.49937e-06
R665	C00002_[cyt]+C04556_[cyt]-->C00008_[cyt]+C04752_[cyt]	0	1000	0	4.49937e-06
R666	C00097_[cyt]+C00002_[cyt]+C11437_[cyt]+C00082_[cyt]+C00019_[cyt]+C00005_[cyt]+3*C00080_[cyt]-->C04327_[cyt]+C00013_[cyt]+C00073_[cyt]+C00041_[cyt]+C01468_[cyt]+C05198_[cyt]+C00011_[cyt]+2*C00001_[cyt]+C00020_[cyt]+C00006_[cyt]	0	1000	0	4.49937e-06
R667	C04752_[cyt]+C04327_[cyt]+C00080_[cyt]-->C00013_[cyt]+C01081_[cyt]	0	1000	0	4.49937e-06
R668	C00002_[cyt]+C01081_[cyt]-->C00008_[cyt]+C00068_[cyt]	0	1000	0	4.49937e-06
R669	C00080_[ext]<==>C00080_[cyt]	-1000	1000	0	1.85167
R670	C00007_[ext]<==>C00007_[cyt]	-1000	1000	0	-1.81319
R671	C00011_[cyt]-->C00011_[ext]	0	1000	0	0
R672	C00001_[ext]<==>C00001_[cyt]	-1000	1000	0	-0.512163
R673	C00288_[ext]+C00002_[cyt]+C00001_[cyt]-->C00288_[cyt]+C00008_[cyt]+C00009_[cyt]	0	1000	0	1.84849
R674	C00288_[ext]+C01330_[ext]-->C00288_[cyt]+C01330_[cyt]	0	0	0	0
R675	C00288_[ext]+C01330_[ext]-->C00288_[cyt]+C01330_[cyt]	0	0	0	0
R676	C00080_[ext]+C00031_[ext]-->C00080_[cyt]+C00031_[cyt]	0	0	0	0
R677	C00064_[ext]+C00002_[cyt]+C00001_[cyt]-->C00064_[cyt]+C00008_[cyt]+C00009_[cyt]	0	0	0	0
R678	C00062_[ext]+C00002_[cyt]+C00001_[cyt]-->C00062_[cyt]+C00008_[cyt]+C00009_[cyt]	0	0	0	0
R679	C00025_[ext]+C01330_[ext]-->C00025_[cyt]+C01330_[cyt]	0	0	0	0
R680	C00025_[ext]+C01330_[ext]-->C00025_[cyt]+C01330_[cyt]	0	0	0	0
R681	C00135_[ext]+C00002_[cyt]+C00001_[cyt]-->C00135_[cyt]+C00008_[cyt]+C00009_[cyt]	0	0	0	0
R682	C00002_[cyt]+C00001_[cyt]+C00086_[ext]-->C00008_[cyt]+C00009_[cyt]+C00086_[cyt]	0	0	0	0
R683	C00002_[cyt]+C00001_[cyt]+C00244_[ext]-->C00008_[cyt]+C00009_[cyt]+C00244_[cyt]	0	0	0	0
R684	C00002_[cyt]+C00001_[cyt]+C00244_[ext]-->C00008_[cyt]+C00009_[cyt]+C00244_[cyt]	0	0	0	0
R685	C01342_[ext]-->C01342_[cyt]	0	0	0	0
R686	C01342_[ext]-->C01342_[cyt]	0	0	0	0
R687	C01342_[ext]-->C01342_[cyt]	0	0	0	0
R688	C00002_[cyt]+C00001_[cyt]+C00059_[ext]-->C00008_[cyt]+C00009_[cyt]+C00059_[cyt]	0	1000	0	0
R689	C00059_[ext]-->C00059_[cyt]	0	1000	0	0.0034636
R690	C00002_[cyt]+C00001_[cyt]+C00009_[ext]-->C00008_[cyt]+2*C00009_[cyt]	0	0	0	0
R691	C00002_[cyt]+C00001_[cyt]+C00009_[ext]-->C00008_[cyt]+2*C00009_[cyt]	0	1000	0	0.0140517
R692	C06704_[ext]+C00002_[cyt]+C00001_[cyt]-->C06704_[cyt]+C00008_[cyt]+C00009_[cyt]	0	1000	0	0
R693	C00034_[ext]+C00002_[cyt]+C00001_[cyt]-->C00034_[cyt]+C00008_[cyt]+C00009_[cyt]	0	1000	0	5.87633e-05
R694	C00238_[ext]+C00002_[cyt]+C00001_[cyt]-->C00238_[cyt]+C00008_[cyt]+C00009_[cyt]	0	1000	0	0
R695	C00238_[ext]+C01330_[cyt]-->C00238_[cyt]+C01330_[ext]	0	1000	0	0.00330471
R696	C00038_[ext]+C00002_[cyt]+C00001_[cyt]-->C00038_[cyt]+C00008_[cyt]+C00009_[cyt]	0	0	0	0
R697	C00038_[ext]+C00002_[cyt]+C00001_[cyt]-->C00038_[cyt]+C00008_[cyt]+C00009_[cyt]	0	1000	0	5.87633e-05
R698	C00291_[ext]+C00002_[cyt]+C00001_[cyt]-->C00291_[cyt]+C00008_[cyt]+C00009_[cyt]	0	1000	0	0
R699	C00175_[ext]+C00002_[cyt]+C00001_[cyt]-->C00175_[cyt]+C00008_[cyt]+C00009_[cyt]	0	0	0	0
R700	C00175_[ext]+C00002_[cyt]+C00001_[cyt]-->C00175_[cyt]+C00008_[cyt]+C00009_[cyt]	0	1000	0	6.32627e-05
R701	C14818_[ext]+C00044_[cyt]+C00001_[cyt]-->C14818_[cyt]+C00035_[cyt]+C00009_[cyt]	0	1000	0	0.000145764
R702	C00305_[ext]-->C00305_[cyt]	0	0	0	0
R703	C00305_[ext]-->C00305_[cyt]	0	1000	0	0.000538156
R704	C00305_[ext]+C00002_[cyt]+C00001_[cyt]-->C00305_[cyt]+C00008_[cyt]+C00009_[cyt]	0	1000	0	0
R705	C00076_[ext]+C00002_[cyt]+C00001_[cyt]-->C00076_[cyt]+C00008_[cyt]+C00009_[cyt]	0	1000	0	0
R706	C00080_[cyt]+C00076_[ext]<==>C00080_[ext]+C00076_[cyt]	-1000	1000	0	8.8048e-05
R707	C00080_[cyt]+C01330_[ext]<==>C00080_[ext]+C01330_[cyt]	-1000	1000	0	0.00337821
R708	C00070_[ext]+C00002_[cyt]+C00001_[cyt]-->C00070_[cyt]+C00008_[cyt]+C00009_[cyt]	0	1000	0	5.87633e-05
R709	C06232_[ext]+C00002_[cyt]+C00001_[cyt]-->C06232_[cyt]+C00008_[cyt]+C00009_[cyt]	0	1000	0	5.87633e-05
R710	C14819_[ext]+C00002_[cyt]+C00001_[cyt]-->C14819_[cyt]+C00008_[cyt]+C00009_[cyt]	0	0	0	0
R711	C14819_[ext]+C00002_[cyt]+C00001_[cyt]-->C14819_[cyt]+C00008_[cyt]+C00009_[cyt]	0	1000	0	0.000132266
R712	C00134_[ext]+C00002_[cyt]+C00001_[cyt]-->C00134_[cyt]+C00008_[cyt]+C00009_[cyt]	0	0	0	0
R713	C00315_[ext]+C00002_[cyt]+C00001_[cyt]-->C00315_[cyt]+C00008_[cyt]+C00009_[cyt]	0	0	0	0
R714	E19_[cyt]-->E19_[ext]	0	1000	0	8.99874e-06
R715	C04582_[cyt]-->C04582_[ext]	0	1000	0	0.000131044
R716	C01468_[cyt]-->C01468_[ext]	0	1000	0	4.49937e-06
R717	C00237_[cyt]-->C00237_[ext]	0	1000	0	4.49937e-06
R718	C00080_[cyt]<==>C00080_[cax]	-1000	1000	0	2.01197
R719	C00007_[cyt]-->C00007_[cax]	0	1000	0	0.0622258
R720	C00288_[cyt]-->C00288_[cax]	0	1000	0	2.01197
R721	C01182_[cyt]-->C01182_[cax]	0	1000	0	2.07419
R722	C00197_[cax]-->C00197_[cyt]	0	1000	0	4.08616
R723	C00988_[cax]-->C00988_[cyt]	0	1000	0	0.0622258
R724	C00001_[cyt]<==>C00001_[tll]	-1000	1000	0	4.79116
R725	C00007_[tll]<==>C00007_[cyt]	-1000	1000	0	2.39558
R726	C10385_[cyt]-->C10385_[tlm]	0	0	0	0
R727	C00001_[pps]<==>C00001_[cyt]	-1000	1000	0	0
R728	C00007_[pps]<==>C00007_[cyt]	-1000	1000	0	0
R729	C10385_[cyt]-->C10385_[cym]	0	1000	0	0
R730	C00279_[cyt]+C00003_[cyt]+C00001_[cyt]-->C03393_[cyt]+C00004_[cyt]+C00080_[cyt]	0	1000	0	4.49937e-06
R731	C03393_[cyt]+C00003_[cyt]-->C06054_[cyt]+C00004_[cyt]+C00080_[cyt]	0	1000	0	4.49937e-06
R732	C06055_[cyt]+C00026_[cyt]<==>C06054_[cyt]+C00025_[cyt]	-1000	1000	0	-4.49937e-06
R733	C06055_[cyt]+C00003_[cyt]-->C07335_[cyt]+C00004_[cyt]+C00080_[cyt]	0	1000	0	4.49937e-06
R734	C07335_[cyt]-->C11638_[cyt]+C00011_[cyt]	0	1000	0	4.49937e-06
R735	C11638_[cyt]+C11437_[cyt]<==>C00627_[cyt]+C00009_[cyt]+2*C00001_[cyt]	-1000	1000	0	4.49937e-06
R736	C00627_[cyt]+C00007_[cyt]<==>C00027_[cyt]+C00018_[cyt]	-1000	1000	0	4.49937e-06
R737	2*C00019_[cyt]+C01051_[cyt]-->2*C00021_[cyt]+C02463_[cyt]	0	1000	0	4.49937e-06
R738	C00019_[cyt]+C02463_[cyt]-->C00021_[cyt]+C05772_[cyt]	0	1000	0	4.49937e-06
R739	C05772_[cyt]+C00007_[cyt]+C00004_[cyt]+C00080_[cyt]-->C06406_[cyt]+C00003_[cyt]+C00001_[cyt]	0	1000	0	4.49937e-06
R740	C00019_[cyt]+C06406_[cyt]-->C00021_[cyt]+C06407_[cyt]	0	1000	0	4.49937e-06
R741	C00019_[cyt]+C06407_[cyt]-->C00021_[cyt]+C06416_[cyt]	0	1000	0	4.49937e-06
R742	C06416_[cyt]+C00019_[cyt]+C00001_[cyt]-->C06320_[cyt]+C00033_[cyt]+C00021_[cyt]	0	1000	0	4.49937e-06
R743	C06319_[cyt]+C00006_[cyt]<==>C06320_[cyt]+C00005_[cyt]+C00080_[cyt]	-1000	1000	0	-4.49937e-06
R744	2*C00019_[cyt]+C06319_[cyt]-->2*C00021_[cyt]+C06408_[cyt]+C00011_[cyt]	0	0	0	0
R745	2*C00019_[cyt]+C06319_[cyt]-->2*C00021_[cyt]+C06408_[cyt]+C00011_[cyt]	0	1000	0	4.49937e-06
R746	C06408_[cyt]<==>C06399_[cyt]	-1000	1000	0	4.49937e-06
R747	C06408_[cyt]<==>C06399_[cyt]	0	0	0	0
R748	C06408_[cyt]<==>C06399_[cyt]	0	0	0	0
R749	C06399_[cyt]+2*C00064_[cyt]+2*C00002_[cyt]+2*C00001_[cyt]-->C06503_[cyt]+2*C00009_[cyt]+2*C00025_[cyt]+2*C00008_[cyt]	0	1000	0	4.49937e-06
R750	C06503_[cyt]+C00175_[cyt]+C00002_[cyt]+C00001_[cyt]-->C06504_[cyt]+C00009_[cyt]+C00008_[cyt]+C00080_[cyt]	0	0	0	0
R751	C06503_[cyt]+C00175_[cyt]+C00002_[cyt]+C00001_[cyt]-->C06504_[cyt]+C00009_[cyt]+C00008_[cyt]+C00080_[cyt]	0	1000	0	4.49937e-06
R752	2*C06504_[cyt]+C01847_[cyt]<==>2*C06505_[cyt]+C00061_[cyt]+2*C00080_[cyt]	-1000	1000	0	2.24969e-06
R753	C06505_[cyt]+C00002_[cyt]+C00080_[cyt]-->C06506_[cyt]+C00536_[cyt]	0	1000	0	4.49937e-06
R754	C06506_[cyt]+4*C00064_[cyt]+4*C00002_[cyt]+4*C00001_[cyt]-->C06507_[cyt]+4*C00025_[cyt]+4*C00009_[cyt]+4*C00008_[cyt]	0	1000	0	4.49937e-06
R755	C06507_[cyt]+C04122_[cyt]+C00002_[cyt]-->C06509_[cyt]+C00008_[cyt]+C00009_[cyt]	0	1000	0	4.49937e-06
R756	C06509_[cyt]+C00044_[cyt]-->C06510_[cyt]+C00013_[cyt]	0	1000	0	4.49937e-06
R757	C01185_[cyt]+C03114_[cyt]-->C00253_[cyt]+C04778_[cyt]+C00080_[cyt]	0	1000	0	4.49937e-06
R758	C04778_[cyt]+C00001_[cyt]-->C05775_[cyt]+C00009_[cyt]	0	1000	0	4.49937e-06
R759	C06510_[cyt]+C05775_[cyt]-->C00194_[cyt]+C00144_[cyt]+C00080_[cyt]	0	1000	0	4.49937e-06
R760	C00311_[cyt]-->C00042_[cyt]+C00048_[cyt]	0	0	0	0
R761	C00024_[cyt]+C00001_[cyt]+C00048_[cyt]-->C00149_[cyt]+C00010_[cyt]	0	0	0	0
R762	C00026_[cyt]+C00010_[cyt]+C00003_[cyt]-->C00091_[cyt]+C00011_[cyt]+C00004_[cyt]+C00080_[cyt]	0	1000	0	0
R763	C01182_[cax]+C00011_[cax]+C00001_[cax]-->2*C00197_[cax]	0	0	0	0
R764	C01182_[cax]+C00007_[cax]-->C00197_[cax]+C00988_[cax]	0	0	0	0
Ex_1	C00001_[ext]<==>	-1000	1000	0	0.512163
Ex_2	C00007_[ext]<==>	-1000	1000	0	1.81319
Ex_3	C00009_[ext]<==>	-1000	1000	0	-0.0140517
Ex_4	C00011_[ext]<==>	-1000	1000	0	0
Ex_5	C00025_[ext]<==>	-1000	1000	0	0
Ex_6	C00031_[ext]<==>	-1000	1000	0	0
Ex_7	C00034_[ext]<==>	-1000	1000	0	-5.87633e-05
Ex_8	C00038_[ext]<==>	-1000	1000	0	-5.87633e-05
Ex_9	C00059_[ext]<==>	-1000	1000	0	-0.0034636
Ex_10	C00062_[ext]<==>	-1000	1000	0	0
Ex_11	C00064_[ext]<==>	-1000	1000	0	0
Ex_12	C00070_[ext]<==>	-1000	1000	0	-5.87633e-05
Ex_13	C00076_[ext]<==>	-1000	1000	0	-8.8048e-05
Ex_14	C00080_[ext]<==>	-1000	1000	0	-1.84821
Ex_15	C00086_[ext]<==>	-1000	1000	0	0
Ex_16	C00134_[ext]<==>	-1000	1000	0	0
Ex_17	C00135_[ext]<==>	-1000	1000	0	0
Ex_18	C00175_[ext]<==>	-1000	1000	0	-6.32627e-05
Ex_19	C00237_[ext]<==>	-1000	1000	0	4.49937e-06
Ex_20	C00238_[ext]<==>	-1000	1000	0	-0.00330471
Ex_21	C00244_[ext]<==>	-1000	1000	0	0
Ex_22	C00288_[ext]<==>	-1000	1000	0	-1.84849
Ex_23	C00291_[ext]<==>	-1000	1000	0	0
Ex_24	C00305_[ext]<==>	-1000	1000	0	-0.000538156
Ex_25	C00315_[ext]<==>	-1000	1000	0	0
Ex_26	C01330_[ext]<==>	-1000	1000	0	-7.35026e-05
Ex_27	C01342_[ext]<==>	-1000	1000	0	0
Ex_28	C01468_[ext]<==>	-1000	1000	0	4.49937e-06
Ex_29	C04582_[ext]<==>	-1000	1000	0	0.000131044
Ex_30	C06232_[ext]<==>	-1000	1000	0	-5.87633e-05
Ex_31	C06704_[ext]<==>	-1000	1000	0	0
Ex_32	C14818_[ext]<==>	-1000	1000	0	-0.000145764
Ex_33	C14819_[ext]<==>	-1000	1000	0	-0.000132266
Ex_34	E1_[ext]<==>	-20.78	-20.78	0	-20.78
Ex_35	E19_[ext]<==>	-1000	1000	0	8.99874e-06
Glycogen Storage	C00182N_[cyt]<==>	-1000	1000	0	-0.00407872
Ferrocytochrome	C00998_[cyt]<==>	-1000	1000	0	0
Cyanophycin polymer	E10N_[cyt]<==>	-1000	1000	0	0
Ctsteine	C15811_[cyt]<==>	-1000	1000	0	0
Ferricytochrome	C00995_[cyt]<==>	-1000	1000	0	0
DNA cytosine	C00856_[cyt]<==>	-1000	1000	0	0
DNA 5-methylcytosine_	C02967_[cyt]<==>	-1000	1000	0	0
[Enzyme]-S-sulfanylcysteine	C15812_[cyt]<==>	-1000	1000	0	0
R765	C00011_[cyt] <==> C00011_[tll]	0	0	0	0
R766	C00011_[cyt] <==> C00011_[cax]	-1000	1000	0	0
R767	C00001_[cyt]<==>C00001_[cax]	0	0	0	0
R768	C00242_[cyt]+6*C00001_[cyt]+2*C00007_[cyt]<==>2*C00086_[cyt]+C00011_[cyt]+2*C00027_[cyt]+C00014_[cyt]+C00048_[cyt]	-1000	1000	0	0.0348112
R769	C00242_[ext]<==>	-1000	1000	0	-0.0348112
R770	0.583*C00031_[cyt]+C00244_[ext]+C00002_[cyt]+C00001_[cyt]-->0.583*C00031_[ext]+C00244_[cyt]+C00008_[cyt]+C00009_[cyt]	0	0	0	0
R771	0.583*C00031_[cyt]+C01342_[ext]+C00002_[cyt]+C00001_[cyt]-->0.583*C00031_[ext]+C01342_[cyt]+C00008_[cyt]+C00009_[cyt]	0	0	0	0
R772	1.333*C00031_[cyt]+C00086_[ext]+C00002_[cyt]+C00001_[cyt]-->1.333*C00031_[ext]+C00086_[cyt]+C00008_[cyt]+C00009_[cyt]	0	0	0	0
R773	3.333*C00031_[cyt]+C00062_[ext]+C00002_[cyt]+C00001_[cyt]-->3.333*C00031_[ext]+C00062_[cyt]+C00008_[cyt]+C00009_[cyt]	0	0	0	0
R774	2*C00031_[cyt]+C00064_[ext]+C00002_[cyt]+C00001_[cyt]-->2*C00031_[ext]+C00064_[cyt]+C00008_[cyt]+C00009_[cyt]	0	0	0	0
R775	1.417*C00031_[cyt]+C00025_[ext]+C00002_[cyt]+C00001_[cyt]-->1.417*C00031_[ext]+C00025_[cyt]+C00008_[cyt]+C00009_[cyt]	0	0	0	0
R776	3.75*C00031_[cyt]+C00242_[ext]+C00002_[cyt]+C00001_[cyt]-->3.75*C00031_[ext]+C00242_[cyt]+C00008_[cyt]+C00009_[cyt]	0	0	0	0
R777	0.219*C00498_[cyt]+C00244_[ext]+C00002_[cyt]+C00001_[cyt]-->0.219*C00498_[ext]+C00244_[cyt]+C00008_[cyt]+C00009_[cyt]	0	0	0	0
R778	0.219*C00498_[cyt]+C01342_[ext]+C00002_[cyt]+C00001_[cyt]-->0.219*C00498_[ext]+C01342_[cyt]+C00008_[cyt]+C00009_[cyt]	0	0	0	0
R779	0.5*C00498_[cyt]+C00086_[ext]+C00002_[cyt]+C00001_[cyt]-->0.5*C00498_[ext]+C00086_[cyt]+C00008_[cyt]+C00009_[cyt]	0	0	0	0
R780	1.25*C00498_[cyt]+C00062_[ext]+C00002_[cyt]+C00001_[cyt]-->1.25*C00498_[ext]+C00062_[cyt]+C00008_[cyt]+C00009_[cyt]	0	0	0	0
R781	0.75*C00498_[cyt]+C00064_[ext]+C00002_[cyt]+C00001_[cyt]-->0.75*C00498_[ext]+C00064_[cyt]+C00008_[cyt]+C00009_[cyt]	0	0	0	0
R782	0.531*C00498_[cyt]+C00025_[ext]+C00002_[cyt]+C00001_[cyt]-->0.531*C00498_[ext]+C00025_[cyt]+C00008_[cyt]+C00009_[cyt]	0	0	0	0
R783	1.406*C00498_[cyt]+C00242_[ext]+C00002_[cyt]+C00001_[cyt]-->1.406*C00498_[ext]+C00242_[cyt]+C00008_[cyt]+C00009_[cyt]	0	0	0	0
R784	0.583*C00498_[cyt]+C00244_[ext]+C00002_[cyt]+C00001_[cyt]-->0.583*C00498_[ext]+C00244_[cyt]+C00008_[cyt]+C00009_[cyt]+0.583*C00020_[cyt]	0	0	0	0
R785	0.583*C00498_[cyt]+C01342_[ext]+C00002_[cyt]+C00001_[cyt]-->0.583*C00498_[ext]+C01342_[cyt]+C00008_[cyt]+C00009_[cyt]+0.583*C00020_[cyt]	0	0	0	0
R786	1.333*C00498_[cyt]+C00086_[ext]+C00002_[cyt]+C00001_[cyt]-->1.333*C00498_[ext]+C00086_[cyt]+C00008_[cyt]+C00009_[cyt]+1.333*C00020_[cyt]	0	0	0	0
R787	3.333*C00498_[cyt]+C00062_[ext]+C00002_[cyt]+C00001_[cyt]-->3.333*C00498_[ext]+C00062_[cyt]+C00008_[cyt]+C00009_[cyt]+3.333*C00020_[cyt]	0	0	0	0
R788	2*C00498_[cyt]+C00064_[ext]+C00002_[cyt]+C00001_[cyt]-->2*C00498_[ext]+C00064_[cyt]+C00008_[cyt]+C00009_[cyt]+2*C00020_[cyt]	0	0	0	0
R789	1.417*C00498_[cyt]+C00025_[ext]+C00002_[cyt]+C00001_[cyt]-->1.417*C00498_[ext]+C00025_[cyt]+C00008_[cyt]+C00009_[cyt]+1.417*C00020_[cyt]	0	0	0	0
R790	3.75*C00498_[cyt]+C00242_[ext]+C00002_[cyt]+C00001_[cyt]-->3.75*C00498_[ext]+C00242_[cyt]+C00008_[cyt]+C00009_[cyt]+3.75*C00020_[cyt]	0	0	0	0
R791	0.233*C00029_[cyt]+C00244_[ext]+C00002_[cyt]+C00001_[cyt]-->0.233*C00029_[ext]+C00244_[cyt]+C00008_[cyt]+C00009_[cyt]	0	0	0	0
R792	0.233*C00029_[cyt]+C01342_[ext]+C00002_[cyt]+C00001_[cyt]-->0.233*C00029_[ext]+C01342_[cyt]+C00008_[cyt]+C00009_[cyt]	0	0	0	0
R793	0.533*C00029_[cyt]+C00086_[ext]+C00002_[cyt]+C00001_[cyt]-->0.533*C00029_[ext]+C00086_[cyt]+C00008_[cyt]+C00009_[cyt]	0	0	0	0
R794	1.333*C00029_[cyt]+C00062_[ext]+C00002_[cyt]+C00001_[cyt]-->1.333*C00029_[ext]+C00062_[cyt]+C00008_[cyt]+C00009_[cyt]	0	0	0	0
R795	0.8*C00029_[cyt]+C00064_[ext]+C00002_[cyt]+C00001_[cyt]-->0.8*C00029_[ext]+C00064_[cyt]+C00008_[cyt]+C00009_[cyt]	0	0	0	0
R796	0.567*C00029_[cyt]+C00025_[ext]+C00002_[cyt]+C00001_[cyt]-->0.567*C00029_[ext]+C00025_[cyt]+C00008_[cyt]+C00009_[cyt]	0	0	0	0
R797	1.5*C00029_[cyt]+C00242_[ext]+C00002_[cyt]+C00001_[cyt]-->1.5*C00029_[ext]+C00242_[cyt]+C00008_[cyt]+C00009_[cyt]	0	0	0	0
R798	0.583*C00029_[cyt]+C00244_[ext]+C00002_[cyt]+C00001_[cyt]-->0.583*C00029_[ext]+C00244_[cyt]+C00008_[cyt]+C00009_[cyt]+0.583*C00105_[cyt]	0	0	0	0
R799	0.583*C00029_[cyt]+C01342_[ext]+C00002_[cyt]+C00001_[cyt]-->0.583*C00029_[ext]+C01342_[cyt]+C00008_[cyt]+C00009_[cyt]+0.583*C00105_[cyt]	0	0	0	0
R800	1.333*C00029_[cyt]+C00086_[ext]+C00002_[cyt]+C00001_[cyt]-->1.333*C00029_[ext]+C00086_[cyt]+C00008_[cyt]+C00009_[cyt]+1.333*C00105_[cyt]	0	0	0	0
R801	3.333*C00029_[cyt]+C00062_[ext]+C00002_[cyt]+C00001_[cyt]-->3.333*C00029_[ext]+C00062_[cyt]+C00008_[cyt]+C00009_[cyt]+3.333*C00105_[cyt]	0	0	0	0
R802	2*C00029_[cyt]+C00064_[ext]+C00002_[cyt]+C00001_[cyt]-->2*C00029_[ext]+C00064_[cyt]+C00008_[cyt]+C00009_[cyt]+2*C00105_[cyt]	0	0	0	0
R803	1.417*C00029_[cyt]+C00025_[ext]+C00002_[cyt]+C00001_[cyt]-->1.417*C00029_[ext]+C00025_[cyt]+C00008_[cyt]+C00009_[cyt]+1.417*C00105_[cyt]	0	0	0	0
R804	3.75*C00029_[cyt]+C00242_[ext]+C00002_[cyt]+C00001_[cyt]-->3.75*C00029_[ext]+C00242_[cyt]+C00008_[cyt]+C00009_[cyt]+3.75*C00105_[cyt]	0	0	0	0
R805	1.167*C00197_[cyt]+C00244_[ext]+C00002_[cyt]+C00001_[cyt]-->1.167*C00197_[ext]+C00244_[cyt]+C00008_[cyt]+C00009_[cyt]	0	0	0	0
R806	1.167*C00197_[cyt]+C01342_[ext]+C00002_[cyt]+C00001_[cyt]-->1.167*C00197_[ext]+C01342_[cyt]+C00008_[cyt]+C00009_[cyt]	0	0	0	0
R807	2.667*C00197_[cyt]+C00086_[ext]+C00002_[cyt]+C00001_[cyt]-->2.667*C00197_[ext]+C00086_[cyt]+C00008_[cyt]+C00009_[cyt]	0	0	0	0
R808	6.667*C00197_[cyt]+C00062_[ext]+C00002_[cyt]+C00001_[cyt]-->6.667*C00197_[ext]+C00062_[cyt]+C00008_[cyt]+C00009_[cyt]	0	0	0	0
R809	4*C00197_[cyt]+C00064_[ext]+C00002_[cyt]+C00001_[cyt]-->4*C00197_[ext]+C00064_[cyt]+C00008_[cyt]+C00009_[cyt]	0	0	0	0
R810	2.833*C00197_[cyt]+C00025_[ext]+C00002_[cyt]+C00001_[cyt]-->2.833*C00197_[ext]+C00025_[cyt]+C00008_[cyt]+C00009_[cyt]	0	0	0	0
R811	7.5*C00197_[cyt]+C00242_[ext]+C00002_[cyt]+C00001_[cyt]-->7.5*C00197_[ext]+C00242_[cyt]+C00008_[cyt]+C00009_[cyt]	0	0	0	0
R812	1.167*C00022_[cyt]+C00244_[ext]+C00002_[cyt]+C00001_[cyt]-->1.167*C00022_[ext]+C00244_[cyt]+C00008_[cyt]+C00009_[cyt]	0	0	0	0
R813	1.167*C00022_[cyt]+C01342_[ext]+C00002_[cyt]+C00001_[cyt]-->1.167*C00022_[ext]+C01342_[cyt]+C00008_[cyt]+C00009_[cyt]	0	0	0	0
R814	2.667*C00022_[cyt]+C00086_[ext]+C00002_[cyt]+C00001_[cyt]-->2.667*C00022_[ext]+C00086_[cyt]+C00008_[cyt]+C00009_[cyt]	0	0	0	0
R815	6.667*C00022_[cyt]+C00062_[ext]+C00002_[cyt]+C00001_[cyt]-->6.667*C00022_[ext]+C00062_[cyt]+C00008_[cyt]+C00009_[cyt]	0	0	0	0
R816	4*C00022_[cyt]+C00064_[ext]+C00002_[cyt]+C00001_[cyt]-->4*C00022_[ext]+C00064_[cyt]+C00008_[cyt]+C00009_[cyt]	0	0	0	0
R817	2.833*C00022_[cyt]+C00025_[ext]+C00002_[cyt]+C00001_[cyt]-->2.833*C00022_[ext]+C00025_[cyt]+C00008_[cyt]+C00009_[cyt]	0	0	0	0
R818	11.6666666667*C00022_[cyt]+C00242_[ext]+C00002_[cyt]+C00001_[cyt]-->11.6666666667*C00022_[ext]+C00242_[cyt]+C00008_[cyt]+C00009_[cyt]	0	1000	0	0.0348112
Biomass reaction	53.35*C00002_[cyt]+53.35*C00001_[cyt]+0.51*B1_[cyt]+0.031*B2_[cyt]+0.17*B3_[cyt]+0.059000000000000004*B4_[cyt]+0.12*B5_[cyt]+0.029*B6_[cyt]+0.01*B7_[cyt]+0.0244*B8_[cyt]+0.21031000000000002*C00182_[cyt]-->53.35*C00008_[cyt]+53.35*C00009_[cyt]	0	999	0	0.0193938
Growth	Biomass-->	0.0193938	0.0193938	0	0.0193938

## Sheet: Biomass
C00002_[cyt]	-53.35	1	1
C00001_[cyt]	-53.35	1	1
B1_[cyt]	-0.51	1	1
B2_[cyt]	-0.031	1	1
B3_[cyt]	-0.17	1	1
B4_[cyt]	-0.059	1	1
B5_[cyt]	-0.12	1	1
B6_[cyt]	-0.029	1	1
B7_[cyt]	-0.01	1	1
B8_[cyt]	-0.0244	1	1
C00182_[cyt]	-0.21031	1	1
C00008_[cyt]	53.35	1	1
C00009_[cyt]	53.35	1	1
